# Supplementary material for: Genome-wide functional analysis of human 5' untranslated region introns
Source: Genome Biol. 2010 Mar 11;11(3):R29. doi: 10.1186/gb-2010-11-3-r29 (PMC2864569; doi:10.1186/gb-2010-11-3-r29)
Supplement: Additional file 1 — Complete list of RefSeq mRNA IDs that have 5'UTR introns. This file contains the genomic coordinates and RefSeq IDs for all transcripts with 5'UTR introns. '+'and '-' represent the forward and reverse strands, respectively. [file gb-2010-11-3-r29-S1.TXT]

chr1	901043.0	901164.0	NM_152486_intron_0_2_chr1_901044_f	+
chr1	1062507.0	1062804.0	NM_017891_intron_4_2_chr1_1062508_r	-
chr1	1062900.0	1065655.0	NM_017891_intron_5_2_chr1_1062901_r	-
chr1	1066677.0	1066774.0	NM_017891_intron_6_2_chr1_1066678_r	-
chr1	1066868.0	1067293.0	NM_017891_intron_7_2_chr1_1066869_r	-
chr1	1067406.0	1091362.0	NM_017891_intron_8_2_chr1_1067407_r	-
chr1	1155156.0	1155336.0	NM_153254_intron_0_2_chr1_1155157_f	+
chr1	1204249.0	1207194.0	NM_016176_intron_5_2_chr1_1204250_r	-
chr1	1204249.0	1207194.0	NM_016547_intron_5_2_chr1_1204250_r	-
chr1	1257618.0	1259280.0	NM_002978_intron_0_2_chr1_1257619_f	+
chr1	1300405.0	1302138.0	NM_001029885_intron_0_2_chr1_1300406_f	+
chr1	1350093.0	1350456.0	NM_017900_intron_2_2_chr1_1350094_r	-
chr1	1686432.0	1687858.0	NM_033529_intron_18_2_chr1_1686433_r	-
chr1	1686432.0	1687858.0	NM_024011_intron_18_2_chr1_1686433_r	-
chr1	1686433.0	1687867.0	NM_033536_intron_19_2_chr1_1686434_r	-
chr1	1686433.0	1687867.0	NM_033537_intron_19_2_chr1_1686434_r	-
chr1	1703305.0	1709324.0	NM_182838_intron_4_2_chr1_1703306_r	-
chr1	1729047.0	1741889.0	NM_023018_intron_10_2_chr1_1729048_r	-
chr1	1789100.0	1802790.0	NM_002074_intron_9_2_chr1_1789101_r	-
chr1	1802839.0	1854420.0	NM_002074_intron_10_2_chr1_1802840_r	-
chr1	1889539.0	1889828.0	NM_001003808_intron_6_2_chr1_1889540_r	-
chr1	1889948.0	1890057.0	NM_001003808_intron_7_2_chr1_1889949_r	-
chr1	1890113.0	1890252.0	NM_001003808_intron_8_2_chr1_1890114_r	-
chr1	1954576.0	1967301.0	NM_001080484_intron_16_2_chr1_1954577_r	-
chr1	2023192.0	2098862.0	NM_002744_intron_3_2_chr1_2023193_f	+
chr1	2037530.0	2098862.0	NM_001033581_intron_0_2_chr1_2037531_f	+
chr1	2068496.0	2098862.0	NM_001033582_intron_0_2_chr1_2068497_f	+
chr1	2355559.0	2359384.0	NM_007033_intron_0_2_chr1_2355560_f	+
chr1	2593122.0	2596466.0	NM_033467_intron_22_2_chr1_2593123_r	-
chr1	3403393.0	3405868.0	NM_014448_intron_0_2_chr1_3403394_f	+
chr1	3405914.0	3406888.0	NM_014448_intron_1_2_chr1_3405915_f	+
chr1	3407058.0	3408600.0	NM_014448_intron_2_2_chr1_3407059_f	+
chr1	3408657.0	3409153.0	NM_014448_intron_3_2_chr1_3408658_f	+
chr1	3592362.0	3622053.0	NM_005427_intron_0_2_chr1_3592363_f	+
chr1	3792142.0	3796609.0	NM_014704_intron_20_2_chr1_3792143_r	-
chr1	5980653.0	5986569.0	NM_015102_intron_28_2_chr1_5980654_r	-
chr1	6020771.0	6034842.0	NM_003636_intron_0_2_chr1_6020772_f	+
chr1	6020771.0	6034842.0	NM_172130_intron_0_2_chr1_6020772_f	+
chr1	6200628.0	6200861.0	NM_207396_intron_0_2_chr1_6200629_f	+
chr1	6238567.0	6238676.0	NM_001024598_intron_0_2_chr1_6238568_f	+
chr1	6249340.0	6255150.0	NM_207370_intron_4_2_chr1_6249341_r	-
chr1	6471984.0	6484770.0	NM_001042664_intron_19_2_chr1_6471985_r	-
chr1	6471984.0	6485962.0	NM_020631_intron_19_2_chr1_6471985_r	-
chr1	6471984.0	6490818.0	NM_198681_intron_19_2_chr1_6471985_r	-
chr1	6471984.0	6490818.0	NM_001042663_intron_19_2_chr1_6471985_r	-
chr1	6471984.0	6480161.0	NM_001042665_intron_19_2_chr1_6471985_r	-
chr1	6574462.0	6574866.0	NM_005341_intron_0_2_chr1_6574463_f	+
chr1	7934404.0	7935109.0	NM_001561_intron_6_2_chr1_7934405_r	-
chr1	7956119.0	7957088.0	NM_007262_intron_0_2_chr1_7956120_f	+
chr1	8010018.0	8020483.0	NM_018948_intron_2_2_chr1_8010019_r	-
chr1	8417133.0	8460250.0	NM_012102_intron_11_2_chr1_8417134_r	-
chr1	8650766.0	8786728.0	NM_012102_intron_21_2_chr1_8650767_r	-
chr1	8786913.0	8811484.0	NM_012102_intron_22_2_chr1_8786914_r	-
chr1	8417133.0	8417886.0	NM_001042682_intron_11_2_chr1_8417134_r	-
chr1	8417133.0	8460250.0	NM_001042681_intron_11_2_chr1_8417134_r	-
chr1	8650766.0	8811484.0	NM_001042681_intron_21_2_chr1_8650767_r	-
chr1	8869242.0	8872904.0	NM_001428_intron_10_2_chr1_8869243_r	-
chr1	9229391.0	9239249.0	NM_004285_intron_0_2_chr1_9229392_f	+
chr1	9287396.0	9350067.0	NM_025106_intron_0_2_chr1_9287397_f	+
chr1	9685895.0	9704747.0	NM_005026_intron_1_2_chr1_9685896_f	+
chr1	9866412.0	9872228.0	NM_001012329_intron_2_2_chr1_9866413_r	-
chr1	9872313.0	9904418.0	NM_001012329_intron_3_2_chr1_9872314_r	-
chr1	9866412.0	9872228.0	NM_020248_intron_2_2_chr1_9866413_r	-
chr1	9872313.0	9878028.0	NM_020248_intron_3_2_chr1_9872314_r	-
chr1	9878062.0	9904418.0	NM_020248_intron_4_2_chr1_9878063_r	-
chr1	9930951.0	9936947.0	NM_032368_intron_5_2_chr1_9930952_r	-
chr1	9937839.0	9966341.0	NM_022787_intron_0_2_chr1_9937840_f	+
chr1	10205202.0	10226573.0	NM_183416_intron_0_2_chr1_10205203_f	+
chr1	10205202.0	10226573.0	NM_015074_intron_0_2_chr1_10205203_f	+
chr1	10424891.0	10428164.0	NM_199294_intron_0_2_chr1_10424892_f	+
chr1	10424891.0	10428164.0	NM_198544_intron_0_2_chr1_10424892_f	+
chr1	10425724.0	10428164.0	NM_199295_intron_0_2_chr1_10425725_f	+
chr1	10688235.0	10699814.0	NM_001079843_intron_17_2_chr1_10688236_r	-
chr1	10699867.0	10755023.0	NM_001079843_intron_18_2_chr1_10699868_r	-
chr1	10755180.0	10790886.0	NM_001079843_intron_19_2_chr1_10755181_r	-
chr1	10688235.0	10699814.0	NM_017766_intron_12_2_chr1_10688236_r	-
chr1	10699867.0	10755023.0	NM_017766_intron_13_2_chr1_10699868_r	-
chr1	10755180.0	10790886.0	NM_017766_intron_14_2_chr1_10755181_r	-
chr1	11007066.0	11008038.0	NM_007375_intron_0_2_chr1_11007067_f	+
chr1	11253746.0	11256767.0	NM_004958_intron_56_2_chr1_11253747_r	-
chr1	11648904.0	11650128.0	NM_183412_intron_0_2_chr1_11648905_f	+
chr1	11649275.0	11649650.0	NM_001014765_intron_0_2_chr1_11649276_f	+
chr1	11650022.0	11650128.0	NM_001014765_intron_1_2_chr1_11650023_f	+
chr1	11649275.0	11650128.0	NM_033182_intron_0_2_chr1_11649276_f	+
chr1	11649275.0	11650128.0	NM_183413_intron_0_2_chr1_11649276_f	+
chr1	11658578.0	11662978.0	NM_018438_intron_0_2_chr1_11658579_f	+
chr1	11674936.0	11675361.0	NM_006341_intron_7_2_chr1_11674937_r	-
chr1	11686176.0	11700571.0	NM_198545_intron_0_2_chr1_11686177_f	+
chr1	11797452.0	11800210.0	NM_005957_intron_10_2_chr1_11797453_r	-
chr1	11974807.0	11976292.0	NM_014874_intron_0_2_chr1_11974808_f	+
chr1	11976437.0	11983487.0	NM_014874_intron_1_2_chr1_11976438_f	+
chr1	12013875.0	12015967.0	NM_021933_intron_0_2_chr1_12013876_f	+
chr1	12224443.0	12228513.0	NM_015378_intron_0_2_chr1_12224444_f	+
chr1	12224443.0	12228513.0	NM_018156_intron_0_2_chr1_12224444_f	+
chr1	12785889.0	12787617.0	NM_023013_intron_0_2_chr1_12785890_f	+
chr1	12842589.0	12842799.0	NM_001013631_intron_0_2_chr1_12842590_r	-
chr1	12851268.0	12853105.0	NM_023014_intron_0_2_chr1_12851269_f	+
chr1	12877497.0	12880236.0	NM_001009611_intron_2_2_chr1_12877498_r	-
chr1	12889969.0	12892312.0	NM_001039361_intron_2_2_chr1_12889970_r	-
chr1	12910773.0	12911753.0	NM_001012276_intron_0_2_chr1_12910774_f	+
chr1	12936636.0	12941608.0	NM_001010889_intron_2_2_chr1_12936637_r	-
chr1	13105202.0	13110174.0	NM_001013407_intron_0_2_chr1_13105203_f	+
chr1	13105202.0	13110174.0	NM_001010889_intron_0_2_chr1_13105203_f	+
chr1	13135033.0	13136013.0	NM_001012276_intron_2_2_chr1_13135034_r	-
chr1	13166559.0	13169292.0	NM_001010890_intron_0_2_chr1_13166560_f	+
chr1	13166559.0	13169308.0	NM_001098376_intron_0_2_chr1_13166560_f	+
chr1	13355818.0	13356798.0	NM_001012276_intron_2_2_chr1_13355819_r	-
chr1	13387356.0	13390089.0	NM_001010890_intron_0_2_chr1_13387357_f	+
chr1	13387356.0	13390105.0	NM_001098376_intron_0_2_chr1_13387357_f	+
chr1	13655901.0	13678973.0	NM_006474_intron_0_2_chr1_13655902_f	+
chr1	13655901.0	13678973.0	NM_198389_intron_0_2_chr1_13655902_f	+
chr1	13657440.0	13678973.0	NM_001006624_intron_0_2_chr1_13657441_f	+
chr1	13657440.0	13678973.0	NM_001006625_intron_0_2_chr1_13657441_f	+
chr1	13777446.0	13787341.0	NM_015866_intron_0_2_chr1_13777447_f	+
chr1	13777446.0	13787341.0	NM_012231_intron_0_2_chr1_13777447_f	+
chr1	14670712.0	14670784.0	NM_015209_intron_0_2_chr1_14670713_f	+
chr1	15225756.0	15286696.0	NM_018022_intron_0_2_chr1_15225757_f	+
chr1	15598759.0	15600888.0	NM_015291_intron_0_2_chr1_15598760_f	+
chr1	15830649.0	15836296.0	NM_017556_intron_0_2_chr1_15830650_f	+
chr1	15836486.0	15836764.0	NM_017556_intron_1_2_chr1_15836487_f	+
chr1	15836486.0	15836764.0	NM_001024215_intron_0_2_chr1_15836487_f	+
chr1	16020298.0	16044839.0	NM_003443_intron_13_2_chr1_16020299_r	-
chr1	16044926.0	16047783.0	NM_003443_intron_14_2_chr1_16044927_r	-
chr1	16093864.0	16094413.0	NM_001042704_intron_0_2_chr1_16093865_f	+
chr1	16093864.0	16094413.0	NM_004070_intron_0_2_chr1_16093865_f	+
chr1	16115681.0	16116286.0	NM_000085_intron_0_2_chr1_16115682_f	+
chr1	16280884.0	16284302.0	NM_153213_intron_14_2_chr1_16280885_r	-
chr1	16387236.0	16424055.0	NM_018994_intron_8_2_chr1_16387237_r	-
chr1	16503223.0	16504590.0	NM_198546_intron_10_2_chr1_16503224_r	-
chr1	16504725.0	16508928.0	NM_198546_intron_11_2_chr1_16504726_r	-
chr1	16657499.0	16658850.0	NM_017940_intron_17_2_chr1_16657500_r	-
chr1	16663857.0	16663959.0	NM_017940_intron_22_2_chr1_16663858_r	-
chr1	16664114.0	16665241.0	NM_017940_intron_23_2_chr1_16664115_r	-
chr1	16665368.0	16666392.0	NM_017940_intron_24_2_chr1_16665369_r	-
chr1	16666462.0	16666731.0	NM_017940_intron_25_2_chr1_16666463_r	-
chr1	16666810.0	16680308.0	NM_017940_intron_26_2_chr1_16666811_r	-
chr1	16680580.0	16685138.0	NM_017940_intron_27_2_chr1_16680581_r	-
chr1	16657499.0	16663959.0	NM_001039703_intron_17_2_chr1_16657500_r	-
chr1	17050115.0	17052387.0	NM_002403_intron_7_2_chr1_17050116_r	-
chr1	17050115.0	17053314.0	NM_017459_intron_7_2_chr1_17050116_r	-
chr1	17510324.0	17511346.0	NM_018715_intron_11_2_chr1_17510325_r	-
chr1	17611751.0	17652353.0	NM_018125_intron_0_2_chr1_17611752_f	+
chr1	17827305.0	17894785.0	NM_030812_intron_0_2_chr1_17827306_f	+
chr1	19342735.0	19345660.0	NM_201252_intron_3_2_chr1_19342736_r	-
chr1	19384158.0	19384528.0	NM_001040126_intron_0_2_chr1_19384159_f	+
chr1	19384158.0	19384528.0	NM_017765_intron_0_2_chr1_19384159_f	+
chr1	19715197.0	19726810.0	NM_182744_intron_0_2_chr1_19715198_f	+
chr1	19716246.0	19726810.0	NM_005380_intron_0_2_chr1_19716247_f	+
chr1	19852565.0	19858824.0	NM_181719_intron_12_2_chr1_19852566_r	-
chr1	19858916.0	19869935.0	NM_181719_intron_13_2_chr1_19858917_r	-
chr1	19870014.0	19871653.0	NM_181719_intron_14_2_chr1_19870015_r	-
chr1	20050678.0	20051378.0	NM_000300_intron_3_2_chr1_20050679_r	-
chr1	20051489.0	20052160.0	NM_000300_intron_4_2_chr1_20051490_r	-
chr1	20142264.0	20156619.0	NM_000929_intron_0_2_chr1_20142265_f	+
chr1	20257952.0	20262345.0	NM_152376_intron_0_2_chr1_20257953_f	+
chr1	20852339.0	20858447.0	NM_016287_intron_11_2_chr1_20852340_r	-
chr1	21074607.0	21122664.0	NM_003760_intron_29_2_chr1_21074608_r	-
chr1	21122793.0	21160936.0	NM_003760_intron_30_2_chr1_21122794_r	-
chr1	21161012.0	21247973.0	NM_003760_intron_31_2_chr1_21161013_r	-
chr1	21248157.0	21248520.0	NM_003760_intron_32_2_chr1_21248158_r	-
chr1	21512147.0	21516746.0	NM_032264_intron_0_2_chr1_21512148_f	+
chr1	21581316.0	21625776.0	NM_000478_intron_0_2_chr1_21581317_f	+
chr1	21691849.0	21698102.0	NM_002885_intron_21_2_chr1_21691850_r	-
chr1	21698196.0	21721559.0	NM_002885_intron_22_2_chr1_21698197_r	-
chr1	21721595.0	21741052.0	NM_002885_intron_23_2_chr1_21721596_r	-
chr1	22124541.0	22150227.0	NM_001791_intron_0_2_chr1_22124542_f	+
chr1	22124541.0	22145892.0	NM_001039802_intron_0_2_chr1_22124542_f	+
chr1	22146018.0	22150227.0	NM_001039802_intron_1_2_chr1_22146019_f	+
chr1	22124541.0	22150227.0	NM_044472_intron_0_2_chr1_22124542_f	+
chr1	22523803.0	22524457.0	NM_001083621_intron_0_2_chr1_22523804_f	+
chr1	22524745.0	22561678.0	NM_001083621_intron_1_2_chr1_22524746_f	+
chr1	22523803.0	22561678.0	NM_014870_intron_0_2_chr1_22523804_f	+
chr1	22708501.0	22709408.0	NM_015991_intron_0_2_chr1_22708502_f	+
chr1	22715513.0	22715809.0	NM_172369_intron_0_2_chr1_22715514_f	+
chr1	22725102.0	22731238.0	NM_000491_intron_0_2_chr1_22725103_f	+
chr1	23166179.0	23180820.0	NM_033631_intron_1_2_chr1_23166180_r	-
chr1	23180926.0	23181383.0	NM_033631_intron_2_2_chr1_23180927_r	-
chr1	23181449.0	23240564.0	NM_033631_intron_3_2_chr1_23181450_r	-
chr1	23412816.0	23416009.0	NM_005826_intron_9_2_chr1_23412817_r	-
chr1	23863046.0	23864452.0	NM_007260_intron_0_2_chr1_23863047_f	+
chr1	23870808.0	23871161.0	NM_000403_intron_9_2_chr1_23870809_r	-
chr1	23871232.0	23872182.0	NM_000403_intron_10_2_chr1_23871233_r	-
chr1	23870808.0	23871161.0	NM_001008216_intron_9_2_chr1_23870809_r	-
chr1	23871232.0	23872507.0	NM_001008216_intron_10_2_chr1_23871233_r	-
chr1	23947458.0	23985041.0	NM_001841_intron_0_2_chr1_23947459_r	-
chr1	24031794.0	24032724.0	NM_017761_intron_0_2_chr1_24031795_f	+
chr1	24032930.0	24033235.0	NM_017761_intron_1_2_chr1_24032931_f	+
chr1	24487700.0	24491086.0	NM_020448_intron_0_2_chr1_24487701_f	+
chr1	24574946.0	24586109.0	NM_013441_intron_0_2_chr1_24574947_f	+
chr1	24627966.0	24667220.0	NM_001010980_intron_0_2_chr1_24627967_f	+
chr1	25318826.0	25319105.0	NM_020317_intron_3_2_chr1_25318827_r	-
chr1	25410263.0	25412280.0	NM_014313_intron_0_2_chr1_25410264_f	+
chr1	25831051.0	25833655.0	NM_019557_intron_0_2_chr1_25831052_f	+
chr1	25874495.0	25881241.0	NM_178422_intron_0_2_chr1_25874496_r	-
chr1	25915371.0	25916484.0	NM_203401_intron_3_2_chr1_25915372_r	-
chr1	25915371.0	25917021.0	NM_005563_intron_3_2_chr1_25915372_r	-
chr1	25915371.0	25917420.0	NM_203399_intron_3_2_chr1_25915372_r	-
chr1	26001496.0	26008657.0	NM_000437_intron_9_2_chr1_26001497_r	-
chr1	26122548.0	26123092.0	NM_152835_intron_0_2_chr1_26122549_f	+
chr1	26123283.0	26124924.0	NM_152835_intron_1_2_chr1_26123284_f	+
chr1	26169759.0	26171844.0	NM_024869_intron_0_2_chr1_26169760_f	+
chr1	26244943.0	26250394.0	NM_022778_intron_0_2_chr1_26244944_f	+
chr1	26313551.0	26317224.0	NM_145345_intron_12_2_chr1_26313552_r	-
chr1	26313551.0	26313675.0	NM_183008_intron_13_2_chr1_26313552_r	-
chr1	26313800.0	26317224.0	NM_183008_intron_14_2_chr1_26313801_r	-
chr1	26313551.0	26317224.0	NM_001077262_intron_9_2_chr1_26313552_r	-
chr1	26357345.0	26364668.0	NM_017977_intron_2_2_chr1_26357346_r	-
chr1	26379215.0	26383301.0	NM_173574_intron_4_2_chr1_26379216_r	-
chr1	26443009.0	26443523.0	NM_024887_intron_0_2_chr1_26443010_f	+
chr1	26443009.0	26443523.0	NM_205861_intron_0_2_chr1_26443010_f	+
chr1	26798901.0	26801391.0	NM_017837_intron_0_2_chr1_26798902_f	+
chr1	26963045.0	26970982.0	NM_152365_intron_2_2_chr1_26963046_r	-
chr1	27245584.0	27271588.0	NM_015023_intron_0_2_chr1_27245585_f	+
chr1	27352783.0	27355929.0	NM_032872_intron_0_2_chr1_27352784_f	+
chr1	27403383.0	27404439.0	NM_005281_intron_0_2_chr1_27403384_f	+
chr1	27439585.0	27500638.0	NM_006990_intron_7_2_chr1_27439586_r	-
chr1	27562842.0	27563544.0	NM_001029882_intron_1_2_chr1_27562843_r	-
chr1	27563582.0	27563726.0	NM_001029882_intron_2_2_chr1_27563583_r	-
chr1	27563838.0	27569358.0	NM_001029882_intron_3_2_chr1_27563839_r	-
chr1	27569536.0	27614049.0	NM_001029882_intron_4_2_chr1_27569537_r	-
chr1	27634582.0	27635741.0	NM_001042747_intron_10_2_chr1_27634583_r	-
chr1	27635804.0	27636698.0	NM_001042747_intron_11_2_chr1_27635805_r	-
chr1	27634582.0	27635741.0	NM_001042729_intron_10_2_chr1_27634583_r	-
chr1	27635804.0	27637112.0	NM_001042729_intron_11_2_chr1_27635805_r	-
chr1	27634582.0	27635741.0	NM_005248_intron_10_2_chr1_27634583_r	-
chr1	27635804.0	27645717.0	NM_005248_intron_11_2_chr1_27635805_r	-
chr1	27679999.0	27682775.0	NM_022872_intron_3_2_chr1_27680000_r	-
chr1	27679999.0	27682775.0	NM_002038_intron_3_2_chr1_27680000_r	-
chr1	27679999.0	27682775.0	NM_022873_intron_3_2_chr1_27680000_r	-
chr1	28068747.0	28099176.0	NM_001990_intron_16_2_chr1_28068748_r	-
chr1	28161712.0	28187244.0	NM_000952_intron_0_2_chr1_28161713_r	-
chr1	28339833.0	28341249.0	NM_017638_intron_0_2_chr1_28339834_f	+
chr1	28380478.0	28418062.0	NM_001048183_intron_0_2_chr1_28380479_f	+
chr1	28653212.0	28655255.0	NM_001048199_intron_0_2_chr1_28653213_f	+
chr1	28655288.0	28655957.0	NM_001048199_intron_1_2_chr1_28655289_f	+
chr1	28656033.0	28676985.0	NM_001048199_intron_2_2_chr1_28656034_f	+
chr1	28653212.0	28655255.0	NM_001048198_intron_0_2_chr1_28653213_f	+
chr1	28655288.0	28655957.0	NM_001048198_intron_1_2_chr1_28655289_f	+
chr1	28656029.0	28663852.0	NM_001048198_intron_2_2_chr1_28656030_f	+
chr1	28663995.0	28676985.0	NM_001048198_intron_3_2_chr1_28663996_f	+
chr1	28653212.0	28655255.0	NM_001048197_intron_0_2_chr1_28653213_f	+
chr1	28655288.0	28655957.0	NM_001048197_intron_1_2_chr1_28655289_f	+
chr1	28656033.0	28663852.0	NM_001048197_intron_2_2_chr1_28656034_f	+
chr1	28663995.0	28676985.0	NM_001048197_intron_3_2_chr1_28663996_f	+
chr1	28665436.0	28676985.0	NM_001048195_intron_0_2_chr1_28665437_f	+
chr1	28665436.0	28676985.0	NM_001048194_intron_0_2_chr1_28665437_f	+
chr1	28665436.0	28676985.0	NM_001269_intron_0_2_chr1_28665437_f	+
chr1	28739527.0	28740821.0	NM_152304_intron_0_2_chr1_28739528_f	+
chr1	28769293.0	28790119.0	NM_005644_intron_4_2_chr1_28769294_r	-
chr1	28815967.0	28830710.0	NM_006582_intron_0_2_chr1_28815968_f	+
chr1	28815967.0	28830713.0	NM_024482_intron_0_2_chr1_28815968_f	+
chr1	29135033.0	29136483.0	NM_004437_intron_1_2_chr1_29135034_f	+
chr1	29136563.0	29140457.0	NM_004437_intron_2_2_chr1_29136564_f	+
chr1	29135033.0	29136483.0	NM_203342_intron_1_2_chr1_29135034_f	+
chr1	29136563.0	29140457.0	NM_203342_intron_2_2_chr1_29136564_f	+
chr1	29135033.0	29140457.0	NM_203343_intron_1_2_chr1_29135034_f	+
chr1	29268976.0	29270983.0	NM_001003682_intron_0_2_chr1_29268977_r	-
chr1	31201517.0	31207555.0	NM_001020658_intron_20_2_chr1_31201518_r	-
chr1	31201517.0	31207555.0	NM_014676_intron_20_2_chr1_31201518_r	-
chr1	31439015.0	31451983.0	NM_016505_intron_0_2_chr1_31439016_f	+
chr1	31711289.0	31711827.0	NM_022164_intron_0_2_chr1_31711290_f	+
chr1	31836921.0	31838530.0	NM_001856_intron_69_2_chr1_31836922_r	-
chr1	31891975.0	31892075.0	NM_001703_intron_30_2_chr1_31891976_r	-
chr1	31892205.0	31898577.0	NM_001703_intron_31_2_chr1_31892206_r	-
chr1	31950066.0	31950654.0	NM_144569_intron_14_2_chr1_31950067_r	-
chr1	32054352.0	32072680.0	NM_080391_intron_4_2_chr1_32054353_r	-
chr1	32054352.0	32072680.0	NM_080392_intron_2_2_chr1_32054353_r	-
chr1	32207745.0	32209644.0	NM_018056_intron_0_2_chr1_32207746_f	+
chr1	32209771.0	32210296.0	NM_018056_intron_1_2_chr1_32209772_f	+
chr1	32210516.0	32211456.0	NM_018056_intron_2_2_chr1_32210517_f	+
chr1	32314470.0	32315007.0	NM_175852_intron_0_2_chr1_32314471_f	+
chr1	32335403.0	32336606.0	NM_024296_intron_0_2_chr1_32335404_f	+
chr1	32386065.0	32409018.0	NM_005356_intron_0_2_chr1_32386066_f	+
chr1	32408920.0	32409018.0	NM_001042771_intron_0_2_chr1_32408921_f	+
chr1	32674266.0	32688152.0	NM_001040441_intron_0_2_chr1_32674267_f	+
chr1	32688234.0	32727624.0	NM_001040441_intron_1_2_chr1_32688235_f	+
chr1	32952383.0	32960006.0	NM_001017406_intron_0_2_chr1_32952384_f	+
chr1	32960123.0	32960791.0	NM_001017406_intron_1_2_chr1_32960124_f	+
chr1	32952383.0	32960006.0	NM_022753_intron_0_2_chr1_32952384_f	+
chr1	32960123.0	32960791.0	NM_022753_intron_1_2_chr1_32960124_f	+
chr1	33003082.0	33003575.0	NM_153756_intron_3_2_chr1_33003083_r	-
chr1	33003691.0	33005346.0	NM_153756_intron_4_2_chr1_33003692_r	-
chr1	33021209.0	33023571.0	NM_002143_intron_0_2_chr1_33021210_f	+
chr1	33215988.0	33216081.0	NM_052998_intron_0_2_chr1_33215989_f	+
chr1	33216202.0	33216294.0	NM_052998_intron_1_2_chr1_33216203_f	+
chr1	33216506.0	33216871.0	NM_052998_intron_2_2_chr1_33216507_f	+
chr1	33391348.0	33405180.0	NM_152493_intron_0_2_chr1_33391349_f	+
chr1	33468986.0	33484290.0	NM_004427_intron_5_2_chr1_33468987_r	-
chr1	33468986.0	33489094.0	NM_198040_intron_5_2_chr1_33468987_r	-
chr1	33607381.0	33613872.0	NM_145238_intron_0_2_chr1_33607382_f	+
chr1	34312803.0	34331918.0	NM_032884_intron_0_2_chr1_34312804_f	+
chr1	34889889.0	34892000.0	NM_005268_intron_0_2_chr1_34889890_f	+
chr1	34916472.0	34919431.0	NM_024009_intron_0_2_chr1_34916473_f	+
chr1	34917136.0	34919431.0	NM_001005752_intron_0_2_chr1_34917137_f	+
chr1	34927762.0	34928890.0	NM_002060_intron_0_2_chr1_34927763_f	+
chr1	34990676.0	34994370.0	NM_138428_intron_0_2_chr1_34990677_r	-
chr1	35165407.0	35166508.0	NM_007167_intron_14_2_chr1_35165408_r	-
chr1	35214136.0	35228607.0	NM_024772_intron_0_2_chr1_35214137_f	+
chr1	35689213.0	35691900.0	NM_024874_intron_19_2_chr1_35689214_r	-
chr1	35689213.0	35691900.0	NM_182686_intron_18_2_chr1_35689214_r	-
chr1	35851020.0	35853400.0	NM_152374_intron_0_2_chr1_35851021_r	-
chr1	36218843.0	36219563.0	NM_014466_intron_0_2_chr1_36218844_f	+
chr1	36359199.0	36394075.0	NM_005119_intron_0_2_chr1_36359200_f	+
chr1	36394178.0	36417226.0	NM_005119_intron_1_2_chr1_36394179_f	+
chr1	36441979.0	36442210.0	NM_024676_intron_0_2_chr1_36441980_f	+
chr1	36442301.0	36442463.0	NM_024676_intron_1_2_chr1_36442302_f	+
chr1	36442519.0	36443082.0	NM_024676_intron_2_2_chr1_36442520_f	+
chr1	36443169.0	36444241.0	NM_024676_intron_3_2_chr1_36443170_f	+
chr1	36444284.0	36453764.0	NM_024676_intron_4_2_chr1_36444285_f	+
chr1	36453858.0	36454368.0	NM_024676_intron_5_2_chr1_36453859_f	+
chr1	36496034.0	36502541.0	NM_032017_intron_9_2_chr1_36496035_r	-
chr1	36502778.0	36520416.0	NM_032017_intron_10_2_chr1_36502779_r	-
chr1	36528847.0	36532460.0	NM_032881_intron_0_2_chr1_36528848_r	-
chr1	36614210.0	36616171.0	NM_000760_intron_14_2_chr1_36614211_r	-
chr1	36616231.0	36617504.0	NM_000760_intron_15_2_chr1_36616232_r	-
chr1	36614210.0	36616171.0	NM_156038_intron_13_2_chr1_36614211_r	-
chr1	36616231.0	36617504.0	NM_156038_intron_14_2_chr1_36616232_r	-
chr1	36614210.0	36616171.0	NM_156039_intron_14_2_chr1_36614211_r	-
chr1	36616231.0	36617504.0	NM_156039_intron_15_2_chr1_36616232_r	-
chr1	36614210.0	36616171.0	NM_172313_intron_15_2_chr1_36614211_r	-
chr1	36616231.0	36617504.0	NM_172313_intron_16_2_chr1_36616232_r	-
chr1	37609323.0	37610152.0	NM_025079_intron_0_2_chr1_37609324_f	+
chr1	37764714.0	37766608.0	NM_001038633_intron_5_2_chr1_37764715_r	-
chr1	37766787.0	37767051.0	NM_001038633_intron_6_2_chr1_37766788_r	-
chr1	37767118.0	37769330.0	NM_001038633_intron_7_2_chr1_37767119_r	-
chr1	37824648.0	37825098.0	NM_017850_intron_3_2_chr1_37824649_r	-
chr1	37827343.0	37827440.0	NM_018101_intron_0_2_chr1_37827344_f	+
chr1	37866347.0	37870021.0	NM_001004338_intron_13_2_chr1_37866348_r	-
chr1	37992474.0	37994295.0	NM_005955_intron_9_2_chr1_37992475_r	-
chr1	38081099.0	38081754.0	NM_005540_intron_22_2_chr1_38081100_r	-
chr1	38134197.0	38140121.0	NM_004468_intron_4_2_chr1_38134198_r	-
chr1	39010958.0	39016196.0	NM_030772_intron_0_2_chr1_39010959_r	-
chr1	39054102.0	39076446.0	NM_017821_intron_6_2_chr1_39054103_r	-
chr1	39161167.0	39163487.0	NM_004552_intron_0_2_chr1_39161168_f	+
chr1	39216308.0	39218127.0	NM_012090_intron_0_2_chr1_39216309_f	+
chr1	39218182.0	39218931.0	NM_012090_intron_1_2_chr1_39218183_f	+
chr1	39819376.0	39826070.0	NM_016257_intron_2_2_chr1_39819377_r	-
chr1	40036208.0	40036572.0	NM_001033082_intron_1_2_chr1_40036209_r	-
chr1	40036208.0	40036572.0	NM_005376_intron_0_2_chr1_40036209_r	-
chr1	40175566.0	40194098.0	NM_006367_intron_0_2_chr1_40175567_f	+
chr1	40584940.0	40585429.0	NM_023070_intron_0_2_chr1_40584941_f	+
chr1	40585853.0	40591709.0	NM_023070_intron_1_2_chr1_40585854_f	+
chr1	40612659.0	40614097.0	NM_198494_intron_0_2_chr1_40612660_f	+
chr1	40643642.0	40644497.0	NM_022774_intron_0_2_chr1_40643643_f	+
chr1	40644555.0	40649279.0	NM_022774_intron_1_2_chr1_40644556_f	+
chr1	40666552.0	40667907.0	NM_152373_intron_0_2_chr1_40666553_f	+
chr1	40776721.0	40782432.0	NM_014747_intron_5_2_chr1_40776722_r	-
chr1	40782607.0	40800158.0	NM_014747_intron_6_2_chr1_40782608_r	-
chr1	40826632.0	40873600.0	NM_014223_intron_0_2_chr1_40826633_f	+
chr1	41114594.0	41118042.0	NM_001905_intron_0_2_chr1_41114595_f	+
chr1	41155551.0	41156386.0	NM_144990_intron_3_2_chr1_41155552_r	-
chr1	41294698.0	41295639.0	NM_001031694_intron_13_2_chr1_41294699_r	-
chr1	41295663.0	41296128.0	NM_001031694_intron_14_2_chr1_41295664_r	-
chr1	41294698.0	41295639.0	NM_012236_intron_10_2_chr1_41294699_r	-
chr1	41295663.0	41296128.0	NM_012236_intron_11_2_chr1_41295664_r	-
chr1	41296197.0	41320885.0	NM_012236_intron_12_2_chr1_41296198_r	-
chr1	41321015.0	41376823.0	NM_012236_intron_13_2_chr1_41321016_r	-
chr1	41720082.0	41763512.0	NM_024503_intron_5_2_chr1_41720083_r	-
chr1	41763711.0	41835679.0	NM_024503_intron_6_2_chr1_41763712_r	-
chr1	41835759.0	42053176.0	NM_024503_intron_7_2_chr1_41835760_r	-
chr1	42445874.0	42469822.0	NM_014947_intron_11_2_chr1_42445875_r	-
chr1	42668715.0	42671239.0	NM_001080850_intron_0_2_chr1_42668716_f	+
chr1	42951344.0	42951953.0	NM_199342_intron_1_2_chr1_42951345_r	-
chr1	42952017.0	42960386.0	NM_001017922_intron_0_2_chr1_42952018_f	+
chr1	42960502.0	42965207.0	NM_001017922_intron_1_2_chr1_42960503_f	+
chr1	42960502.0	42965207.0	NM_018538_intron_0_2_chr1_42960503_f	+
chr1	42981421.0	42985713.0	NM_015911_intron_0_2_chr1_42981422_f	+
chr1	43307217.0	43307495.0	NM_152498_intron_0_2_chr1_43307218_f	+
chr1	43405557.0	43406947.0	NM_144626_intron_0_2_chr1_43405558_f	+
chr1	43407103.0	43407341.0	NM_144626_intron_1_2_chr1_43407104_f	+
chr1	43418132.0	43420207.0	NM_182517_intron_1_2_chr1_43418133_r	-
chr1	43493770.0	43493930.0	NM_001255_intron_0_2_chr1_43493771_f	+
chr1	43500387.0	43502678.0	NM_022821_intron_6_2_chr1_43500388_r	-
chr1	43558080.0	43558980.0	NM_015284_intron_0_2_chr1_43558081_f	+
chr1	43559196.0	43559547.0	NM_015284_intron_1_2_chr1_43559197_f	+
chr1	43588269.0	43588766.0	NM_031207_intron_6_2_chr1_43588270_r	-
chr1	43665854.0	43672961.0	NM_130440_intron_0_2_chr1_43665855_f	+
chr1	43673041.0	43679794.0	NM_130440_intron_1_2_chr1_43673042_f	+
chr1	43665854.0	43672961.0	NM_002840_intron_0_2_chr1_43665855_f	+
chr1	43673041.0	43679794.0	NM_002840_intron_1_2_chr1_43673042_f	+
chr1	43785016.0	43787900.0	NM_014663_intron_0_2_chr1_43785017_f	+
chr1	43842457.0	43870996.0	NM_006279_intron_0_2_chr1_43842458_f	+
chr1	43842457.0	43870996.0	NM_174963_intron_0_2_chr1_43842458_f	+
chr1	43842457.0	43870996.0	NM_174964_intron_0_2_chr1_43842458_f	+
chr1	43842457.0	43870996.0	NM_174965_intron_0_2_chr1_43842458_f	+
chr1	43842457.0	43870996.0	NM_174966_intron_0_2_chr1_43842458_f	+
chr1	43842457.0	43870996.0	NM_174967_intron_0_2_chr1_43842458_f	+
chr1	43842457.0	43870996.0	NM_174968_intron_0_2_chr1_43842458_f	+
chr1	43842457.0	43870996.0	NM_174969_intron_0_2_chr1_43842458_f	+
chr1	43842457.0	43870996.0	NM_174970_intron_0_2_chr1_43842458_f	+
chr1	43842457.0	43870996.0	NM_174971_intron_0_2_chr1_43842458_f	+
chr1	44068650.0	44068876.0	NM_057091_intron_0_2_chr1_44068651_f	+
chr1	44069025.0	44070354.0	NM_057091_intron_1_2_chr1_44069026_f	+
chr1	44114276.0	44115873.0	NM_003780_intron_0_2_chr1_44114277_f	+
chr1	44115379.0	44115873.0	NM_001005417_intron_0_2_chr1_44115380_f	+
chr1	44126511.0	44126611.0	NM_152499_intron_0_2_chr1_44126512_f	+
chr1	44159127.0	44166070.0	NM_001024845_intron_12_2_chr1_44159128_r	-
chr1	44348292.0	44348473.0	NM_001034023_intron_0_2_chr1_44348293_f	+
chr1	44348292.0	44348513.0	NM_001034024_intron_0_2_chr1_44348293_f	+
chr1	44540295.0	44546745.0	NM_018150_intron_0_2_chr1_44540296_f	+
chr1	44809638.0	44824440.0	NM_001004307_intron_0_2_chr1_44809639_f	+
chr1	44941440.0	44941548.0	NM_001013632_intron_0_2_chr1_44941441_r	-
chr1	45115942.0	45121257.0	NM_020365_intron_10_2_chr1_45115943_r	-
chr1	45144448.0	45144750.0	NM_024602_intron_16_2_chr1_45144449_r	-
chr1	45144886.0	45144965.0	NM_024602_intron_17_2_chr1_45144887_r	-
chr1	45145058.0	45145310.0	NM_024602_intron_18_2_chr1_45145059_r	-
chr1	45145471.0	45145653.0	NM_024602_intron_19_2_chr1_45145472_r	-
chr1	45592636.0	45625616.0	NM_007170_intron_9_2_chr1_45592637_r	-
chr1	45653819.0	45656373.0	NM_002574_intron_4_2_chr1_45653820_r	-
chr1	45653819.0	45656399.0	NM_181696_intron_4_2_chr1_45653820_r	-
chr1	45653819.0	45656593.0	NM_181697_intron_4_2_chr1_45653820_r	-
chr1	45685920.0	45687200.0	NM_006066_intron_0_2_chr1_45685921_f	+
chr1	45687328.0	45696553.0	NM_006066_intron_1_2_chr1_45687329_f	+
chr1	45685920.0	45696553.0	NM_153326_intron_0_2_chr1_45685921_f	+
chr1	45757882.0	45758500.0	NM_152500_intron_9_2_chr1_45757883_r	-
chr1	45793907.0	45794948.0	NM_021639_intron_9_2_chr1_45793908_r	-
chr1	45823040.0	45825738.0	NM_016486_intron_0_2_chr1_45823041_f	+
chr1	46358350.0	46358791.0	NM_005727_intron_0_2_chr1_46358351_f	+
chr1	46375563.0	46376027.0	NM_017739_intron_20_2_chr1_46375564_r	-
chr1	46726959.0	46727625.0	NM_182516_intron_1_2_chr1_46726960_r	-
chr1	46771972.0	46781876.0	NM_003684_intron_12_2_chr1_46771973_r	-
chr1	47403581.0	47406887.0	NM_003189_intron_2_2_chr1_47403582_r	-
chr1	47488054.0	47491727.0	NM_003035_intron_15_2_chr1_47488055_r	-
chr1	47488054.0	47491727.0	NM_001048166_intron_15_2_chr1_47488055_r	-
chr1	51147592.0	51148050.0	NM_001262_intron_0_2_chr1_51147593_f	+
chr1	52154810.0	52168244.0	NM_002867_intron_3_2_chr1_52154811_r	-
chr1	52234072.0	52237527.0	NM_152265_intron_0_2_chr1_52234073_f	+
chr1	52320096.0	52394061.0	NM_007323_intron_0_2_chr1_52320097_f	+
chr1	52394167.0	52410863.0	NM_007323_intron_1_2_chr1_52394168_f	+
chr1	52320096.0	52394061.0	NM_004799_intron_0_2_chr1_52320097_f	+
chr1	52394167.0	52410863.0	NM_004799_intron_1_2_chr1_52394168_f	+
chr1	52320096.0	52394061.0	NM_007324_intron_0_2_chr1_52320097_f	+
chr1	52394167.0	52410863.0	NM_007324_intron_1_2_chr1_52394168_f	+
chr1	52542327.0	52543761.0	NM_032449_intron_22_2_chr1_52542328_r	-
chr1	52579921.0	52581938.0	NM_004153_intron_15_2_chr1_52579922_r	-
chr1	52704066.0	52730623.0	NM_001009881_intron_28_2_chr1_52704067_r	-
chr1	52704066.0	52730623.0	NM_001009882_intron_28_2_chr1_52704067_r	-
chr1	52704066.0	52730623.0	NM_015269_intron_28_2_chr1_52704067_r	-
chr1	53772684.0	53777794.0	NM_147193_intron_7_2_chr1_53772685_r	-
chr1	53777972.0	53911597.0	NM_147193_intron_8_2_chr1_53777973_r	-
chr1	54066680.0	54066937.0	NM_018982_intron_8_2_chr1_54066681_r	-
chr1	54067157.0	54067406.0	NM_018982_intron_9_2_chr1_54067158_r	-
chr1	54117791.0	54123248.0	NM_016126_intron_4_2_chr1_54117792_r	-
chr1	54124243.0	54129679.0	NM_052940_intron_0_2_chr1_54124244_f	+
chr1	54231452.0	54232074.0	NM_153035_intron_0_2_chr1_54231453_f	+
chr1	54373409.0	54374062.0	NM_001031672_intron_5_2_chr1_54373410_r	-
chr1	54374185.0	54377669.0	NM_001031672_intron_6_2_chr1_54374186_r	-
chr1	54819662.0	54829642.0	NM_001039464_intron_0_2_chr1_54819663_f	+
chr1	54829677.0	54830546.0	NM_001039464_intron_1_2_chr1_54829678_f	+
chr1	54936884.0	54942154.0	NM_152268_intron_0_2_chr1_54936885_r	-
chr1	56756775.0	56756842.0	NM_177414_intron_5_2_chr1_56756776_r	-
chr1	57468859.0	57827284.0	NM_021080_intron_13_2_chr1_57468860_r	-
chr1	57827358.0	58061691.0	NM_021080_intron_14_2_chr1_57827359_r	-
chr1	58061855.0	58427932.0	NM_021080_intron_15_2_chr1_58061856_r	-
chr1	58717003.0	58724395.0	NM_145243_intron_7_2_chr1_58717004_r	-
chr1	59474843.0	59499228.0	NM_018291_intron_0_2_chr1_59474844_f	+
chr1	59499443.0	59517650.0	NM_018291_intron_1_2_chr1_59499444_f	+
chr1	59517762.0	59523939.0	NM_018291_intron_2_2_chr1_59517763_f	+
chr1	60250363.0	60251382.0	NM_152377_intron_10_2_chr1_60250364_r	-
chr1	61920248.0	61940550.0	NM_176877_intron_0_2_chr1_61920249_f	+
chr1	62372614.0	62374127.0	NM_019079_intron_0_2_chr1_62372615_f	+
chr1	62374221.0	62384211.0	NM_019079_intron_1_2_chr1_62374222_f	+
chr1	62459327.0	62496797.0	NM_181712_intron_8_2_chr1_62459328_r	-
chr1	62614254.0	62617490.0	NM_001017415_intron_0_2_chr1_62614255_f	+
chr1	62614159.0	62617490.0	NM_001017416_intron_0_2_chr1_62614160_f	+
chr1	62615092.0	62617490.0	NM_003368_intron_0_2_chr1_62615093_f	+
chr1	62961965.0	62981410.0	NM_032852_intron_0_2_chr1_62961966_f	+
chr1	62961917.0	62981410.0	NM_178221_intron_0_2_chr1_62961918_f	+
chr1	63545379.0	63548462.0	NM_013339_intron_0_2_chr1_63545380_f	+
chr1	63701326.0	63703263.0	NM_032437_intron_0_2_chr1_63701327_f	+
chr1	65064045.0	65144036.0	NM_002227_intron_23_2_chr1_65064046_r	-
chr1	65325369.0	65325981.0	NM_203464_intron_0_2_chr1_65325370_f	+
chr1	65325761.0	65325981.0	NM_001005353_intron_0_2_chr1_65325762_f	+
chr1	65970334.0	66090948.0	NM_001037341_intron_0_2_chr1_65970335_f	+
chr1	65970952.0	66090948.0	NM_002600_intron_0_2_chr1_65970953_f	+
chr1	66930288.0	66932359.0	NM_152665_intron_0_2_chr1_66930289_f	+
chr1	67102799.0	67103845.0	NM_001077702_intron_0_2_chr1_67102800_f	+
chr1	67102799.0	67103845.0	NM_001077703_intron_0_2_chr1_67102800_f	+
chr1	67102799.0	67103845.0	NM_001077700_intron_0_2_chr1_67102800_f	+
chr1	67102799.0	67103845.0	NM_020948_intron_0_2_chr1_67102800_f	+
chr1	67304961.0	67306147.0	NM_001013674_intron_5_2_chr1_67304962_r	-
chr1	67344245.0	67345795.0	NM_144701_intron_0_2_chr1_67344246_f	+
chr1	67485671.0	67498036.0	NM_001559_intron_0_2_chr1_67485672_f	+
chr1	67885416.0	67955161.0	NM_018841_intron_1_2_chr1_67885417_r	-
chr1	67955211.0	68011047.0	NM_018841_intron_2_2_chr1_67955212_r	-
chr1	68225066.0	68228251.0	NM_004675_intron_0_2_chr1_68225067_r	-
chr1	70383484.0	70399315.0	NM_004768_intron_0_2_chr1_70383485_f	+
chr1	74902539.0	74910660.0	NM_001889_intron_7_2_chr1_74902540_r	-
chr1	75306314.0	75307931.0	NM_001001933_intron_0_2_chr1_75306315_f	+
chr1	75719222.0	75788745.0	NM_152697_intron_22_2_chr1_75719223_r	-
chr1	77300065.0	77332154.0	NM_005482_intron_1_2_chr1_77300066_r	-
chr1	77811111.0	77817154.0	NM_015534_intron_10_2_chr1_77811112_r	-
chr1	77817308.0	77819089.0	NM_015534_intron_11_2_chr1_77817309_r	-
chr1	77819152.0	77819227.0	NM_015534_intron_12_2_chr1_77819153_r	-
chr1	77819361.0	77860290.0	NM_015534_intron_13_2_chr1_77819362_r	-
chr1	78066465.0	78093760.0	NM_144573_intron_0_2_chr1_78066466_f	+
chr1	78668942.0	78670377.0	NM_000959_intron_0_2_chr1_78668943_f	+
chr1	78668942.0	78670377.0	NM_001039585_intron_0_2_chr1_78668943_f	+
chr1	78798277.0	78805611.0	NM_006820_intron_0_2_chr1_78798278_f	+
chr1	78827611.0	78827891.0	NM_006417_intron_0_2_chr1_78827612_f	+
chr1	81978218.0	82014590.0	NM_012302_intron_0_2_chr1_81978219_f	+
chr1	84130091.0	84176634.0	NM_024686_intron_19_2_chr1_84130092_r	-
chr1	84684005.0	84684139.0	NM_005274_intron_2_2_chr1_84684006_r	-
chr1	84684122.0	84693926.0	NM_001081472_intron_0_2_chr1_84684123_f	+
chr1	84849012.0	84858041.0	NM_014021_intron_12_2_chr1_84849013_r	-
chr1	84858091.0	84868074.0	NM_014021_intron_13_2_chr1_84858092_r	-
chr1	85223066.0	85226099.0	NM_018298_intron_11_2_chr1_85223067_r	-
chr1	85240190.0	85249631.0	NM_145172_intron_0_2_chr1_85240191_f	+
chr1	85454501.0	85455344.0	NM_003921_intron_2_2_chr1_85454502_r	-
chr1	86564790.0	86573736.0	NM_001007022_intron_14_2_chr1_86564791_r	-
chr1	86564790.0	86573736.0	NM_020729_intron_15_2_chr1_86564791_r	-
chr1	87506948.0	87509716.0	NM_006769_intron_0_2_chr1_87506949_f	+
chr1	89198447.0	89200387.0	NM_018284_intron_9_2_chr1_89198448_r	-
chr1	89240957.0	89242863.0	NM_002053_intron_9_2_chr1_89240958_r	-
chr1	89299687.0	89303566.0	NM_004120_intron_9_2_chr1_89299688_r	-
chr1	89349658.0	89353624.0	NM_207398_intron_9_2_chr1_89349659_r	-
chr1	89447278.0	89448458.0	NM_052942_intron_9_2_chr1_89447279_r	-
chr1	89448566.0	89450155.0	NM_052942_intron_10_2_chr1_89448567_r	-
chr1	89541707.0	89546108.0	NM_198460_intron_0_2_chr1_89541708_f	+
chr1	89736616.0	89745826.0	NM_015350_intron_0_2_chr1_89736617_f	+
chr1	89745887.0	89746018.0	NM_015350_intron_1_2_chr1_89745888_f	+
chr1	89746073.0	89757170.0	NM_015350_intron_2_2_chr1_89746074_f	+
chr1	89757268.0	89760204.0	NM_015350_intron_3_2_chr1_89757269_f	+
chr1	89810902.0	89864049.0	NM_032270_intron_0_2_chr1_89810903_f	+
chr1	89999765.0	90021217.0	NM_018103_intron_0_2_chr1_89999766_f	+
chr1	90021362.0	90110646.0	NM_018103_intron_1_2_chr1_90021363_f	+
chr1	91159948.0	91198850.0	NM_016620_intron_2_2_chr1_91159949_r	-
chr1	91159948.0	91199567.0	NM_032186_intron_2_2_chr1_91159949_r	-
chr1	91159948.0	91199567.0	NM_201269_intron_4_2_chr1_91159949_r	-
chr1	91578687.0	91582375.0	NM_001017975_intron_37_2_chr1_91578688_r	-
chr1	91678526.0	91679231.0	NM_003503_intron_0_2_chr1_91678527_f	+
chr1	92039222.0	92063455.0	NM_003243_intron_15_2_chr1_92039223_r	-
chr1	92127260.0	92140295.0	NM_207189_intron_0_2_chr1_92127261_f	+
chr1	92129836.0	92140295.0	NM_001726_intron_0_2_chr1_92129837_f	+
chr1	92395626.0	92408959.0	NM_001012425_intron_0_2_chr1_92395627_f	+
chr1	92475607.0	92476502.0	NM_053274_intron_17_2_chr1_92475608_r	-
chr1	92661164.0	92664303.0	NM_005263_intron_5_2_chr1_92661165_r	-
chr1	93852518.0	93859174.0	NM_003567_intron_10_2_chr1_93852519_r	-
chr1	94409220.0	94414991.0	NM_004815_intron_21_2_chr1_94409221_r	-
chr1	94998300.0	95002069.0	NM_152369_intron_0_2_chr1_94998301_f	+
chr1	95295194.0	95321467.0	NM_152487_intron_0_2_chr1_95295195_f	+
chr1	98839488.0	98862461.0	NM_015976_intron_0_2_chr1_98839489_f	+
chr1	98839488.0	98840273.0	NM_152238_intron_0_2_chr1_98839489_f	+
chr1	98840393.0	98862461.0	NM_152238_intron_1_2_chr1_98840394_f	+
chr1	99926345.0	99926473.0	NM_001013660_intron_14_2_chr1_99926346_r	-
chr1	99926578.0	99942873.0	NM_001013660_intron_15_2_chr1_99926579_r	-
chr1	100027992.0	100028551.0	NM_000642_intron_0_2_chr1_100027993_f	+
chr1	100028195.0	100028611.0	NM_000644_intron_0_2_chr1_100028196_f	+
chr1	100028195.0	100028551.0	NM_000643_intron_0_2_chr1_100028196_f	+
chr1	100028475.0	100028551.0	NM_000028_intron_0_2_chr1_100028476_f	+
chr1	100147739.0	100171113.0	NM_012243_intron_0_2_chr1_100147740_f	+
chr1	100346171.0	100350907.0	NM_144620_intron_7_2_chr1_100346172_r	-
chr1	100350947.0	100355711.0	NM_144620_intron_8_2_chr1_100350948_r	-
chr1	100716079.0	100716470.0	NM_022049_intron_0_2_chr1_100716080_f	+
chr1	101066405.0	101072209.0	NM_001033025_intron_3_2_chr1_101066406_r	-
chr1	101066441.0	101072209.0	NM_001439_intron_3_2_chr1_101066442_r	-
chr1	101203043.0	101203241.0	NM_001077394_intron_6_2_chr1_101203044_r	-
chr1	101203043.0	101203259.0	NM_001077395_intron_6_2_chr1_101203044_r	-
chr1	101203043.0	101203259.0	NM_015958_intron_6_2_chr1_101203044_r	-
chr1	101414676.0	101416398.0	NM_001400_intron_0_2_chr1_101414677_f	+
chr1	103806435.0	103809676.0	NM_017619_intron_13_2_chr1_103806436_f	+
chr1	103809752.0	103820077.0	NM_020978_intron_0_2_chr1_103809753_f	+
chr1	103820237.0	103826199.0	NM_020978_intron_1_2_chr1_103820238_f	+
chr1	103910329.0	103910927.0	NM_001008221_intron_0_2_chr1_103910330_f	+
chr1	103910571.0	103910927.0	NM_004038_intron_0_2_chr1_103910572_f	+
chr1	103910571.0	103910927.0	NM_001008219_intron_0_2_chr1_103910572_f	+
chr1	103910571.0	103910927.0	NM_001008218_intron_0_2_chr1_103910572_f	+
chr1	103950328.0	103950684.0	NM_001008218_intron_9_2_chr1_103950329_r	-
chr1	103950328.0	103950684.0	NM_001008219_intron_9_2_chr1_103950329_r	-
chr1	103950328.0	103950684.0	NM_004038_intron_9_2_chr1_103950329_r	-
chr1	103950328.0	103950926.0	NM_001008221_intron_9_2_chr1_103950329_r	-
chr1	104004467.0	104005066.0	NM_001008221_intron_0_2_chr1_104004468_f	+
chr1	104004709.0	104005066.0	NM_004038_intron_0_2_chr1_104004710_f	+
chr1	104004709.0	104005066.0	NM_001008219_intron_0_2_chr1_104004710_f	+
chr1	104004709.0	104005066.0	NM_001008218_intron_0_2_chr1_104004710_f	+
chr1	107394863.0	107402732.0	NM_014917_intron_0_2_chr1_107394864_f	+
chr1	108914626.0	108915847.0	NM_144584_intron_6_2_chr1_108914627_r	-
chr1	109107431.0	109111592.0	NM_152763_intron_14_2_chr1_109107432_r	-
chr1	109131892.0	109139938.0	NM_013296_intron_0_2_chr1_109131893_f	+
chr1	109205112.0	109218024.0	NM_015127_intron_10_2_chr1_109205113_r	-
chr1	109205102.0	109218024.0	NM_001048210_intron_10_2_chr1_109205103_r	-
chr1	109278185.0	109296525.0	NM_014969_intron_13_2_chr1_109278186_r	-
chr1	109368623.0	109368760.0	NM_020775_intron_0_2_chr1_109368624_f	+
chr1	109537395.0	109537726.0	NM_001005290_intron_6_2_chr1_109537396_r	-
chr1	109537395.0	109537724.0	NM_001032290_intron_5_2_chr1_109537396_r	-
chr1	109537395.0	109537724.0	NM_001032291_intron_6_2_chr1_109537396_r	-
chr1	109537395.0	109537726.0	NM_032636_intron_6_2_chr1_109537396_r	-
chr1	109763663.0	109764083.0	NM_020703_intron_0_2_chr1_109763664_r	-
chr1	109794617.0	109797085.0	NM_031936_intron_0_2_chr1_109794618_f	+
chr1	109797270.0	109797619.0	NM_031936_intron_1_2_chr1_109797271_f	+
chr1	110016437.0	110018485.0	NM_024526_intron_17_2_chr1_110016438_r	-
chr1	110016437.0	110018485.0	NM_133181_intron_17_2_chr1_110016438_r	-
chr1	110016437.0	110018485.0	NM_139053_intron_17_2_chr1_110016438_r	-
chr1	110405540.0	110421506.0	NM_001010898_intron_0_2_chr1_110405541_f	+
chr1	110644019.0	110645528.0	NM_004696_intron_7_2_chr1_110644020_r	-
chr1	110859609.0	110860054.0	NM_004974_intron_0_2_chr1_110859610_r	-
chr1	111125923.0	111127819.0	NM_001040033_intron_0_2_chr1_111125924_f	+
chr1	111127912.0	111146055.0	NM_001040033_intron_1_2_chr1_111127913_f	+
chr1	111127912.0	111146055.0	NM_000560_intron_0_2_chr1_111127913_f	+
chr1	111386232.0	111392186.0	NM_178454_intron_6_2_chr1_111386233_r	-
chr1	111392250.0	111394701.0	NM_178454_intron_7_2_chr1_111392251_r	-
chr1	111394425.0	111402305.0	NM_001007794_intron_0_2_chr1_111394426_f	+
chr1	111394971.0	111402305.0	NM_006090_intron_0_2_chr1_111394972_f	+
chr1	111728694.0	111730681.0	NM_174896_intron_0_2_chr1_111728695_f	+
chr1	111874598.0	111882133.0	NM_001010935_intron_0_2_chr1_111874599_f	+
chr1	111882227.0	111945997.0	NM_001010935_intron_1_2_chr1_111882228_f	+
chr1	111874598.0	111945997.0	NM_002884_intron_0_2_chr1_111874599_f	+
chr1	112237462.0	112243411.0	NM_004980_intron_6_2_chr1_112237463_r	-
chr1	112237462.0	112243411.0	NM_172198_intron_5_2_chr1_112237463_r	-
chr1	112650936.0	112666857.0	NM_018704_intron_0_2_chr1_112650937_f	+
chr1	112666981.0	112670820.0	NM_018704_intron_1_2_chr1_112666982_f	+
chr1	112958470.0	112959763.0	NM_001042679_intron_3_2_chr1_112958471_r	-
chr1	112959832.0	112961496.0	NM_001042679_intron_4_2_chr1_112959833_r	-
chr1	112958470.0	112961741.0	NM_001042678_intron_3_2_chr1_112958471_r	-
chr1	112958470.0	112959763.0	NM_175744_intron_3_2_chr1_112958471_r	-
chr1	112959832.0	112961741.0	NM_175744_intron_4_2_chr1_112959833_r	-
chr1	112975298.0	112976896.0	NM_001004440_intron_0_2_chr1_112975299_f	+
chr1	112975298.0	112976896.0	NM_182759_intron_0_2_chr1_112975299_f	+
chr1	113184016.0	113210698.0	NM_003051_intron_3_2_chr1_113184017_r	-
chr1	114159457.0	114159605.0	NM_006594_intron_9_2_chr1_114159458_r	-
chr1	114184196.0	114195045.0	NM_152696_intron_0_2_chr1_114184197_f	+
chr1	114196123.0	114207429.0	NM_152696_intron_1_2_chr1_114196124_f	+
chr1	114184196.0	114195045.0	NM_198268_intron_0_2_chr1_114184197_f	+
chr1	114196123.0	114207429.0	NM_198268_intron_1_2_chr1_114196124_f	+
chr1	114205956.0	114207429.0	NM_198269_intron_0_2_chr1_114205957_f	+
chr1	114394544.0	114408273.0	NM_205848_intron_6_2_chr1_114394545_r	-
chr1	114880851.0	114924645.0	NM_198459_intron_16_2_chr1_114880852_r	-
chr1	114970840.0	114971320.0	NM_002524_intron_5_2_chr1_114970841_r	-
chr1	114994553.0	115004483.0	NM_001007553_intron_17_2_chr1_114994554_r	-
chr1	115004870.0	115012587.0	NM_001007553_intron_18_2_chr1_115004871_r	-
chr1	114994553.0	115004483.0	NM_007158_intron_16_2_chr1_114994554_r	-
chr1	115004870.0	115012587.0	NM_007158_intron_17_2_chr1_115004871_r	-
chr1	115109681.0	115110103.0	NM_003176_intron_0_2_chr1_115109682_f	+
chr1	115284523.0	115288024.0	NM_000549_intron_0_2_chr1_115284524_f	+
chr1	115541470.0	115548289.0	NM_002506_intron_0_2_chr1_115541471_r	-
chr1	115548413.0	115592866.0	NM_002506_intron_1_2_chr1_115548414_r	-
chr1	115896749.0	115905939.0	NM_138959_intron_0_2_chr1_115896750_f	+
chr1	116093043.0	116094878.0	NM_005599_intron_0_2_chr1_116093044_r	-
chr1	116095207.0	116095610.0	NM_005599_intron_1_2_chr1_116095208_r	-
chr1	116366473.0	116367069.0	NM_152367_intron_0_2_chr1_116366474_f	+
chr1	116921620.0	116922281.0	NM_001007237_intron_9_2_chr1_116921621_r	-
chr1	116921620.0	116922281.0	NM_001542_intron_10_2_chr1_116921621_r	-
chr1	117860817.0	117877505.0	NM_017709_intron_0_2_chr1_117860818_f	+
chr1	118175089.0	118184112.0	NM_017686_intron_12_2_chr1_118175090_r	-
chr1	118184447.0	118187952.0	NM_006784_intron_0_2_chr1_118184448_f	+
chr1	119186497.0	119244019.0	NM_152380_intron_6_2_chr1_119186498_r	-
chr1	119623567.0	119635168.0	NM_001005783_intron_0_2_chr1_119623568_f	+
chr1	119635388.0	119635742.0	NM_001005783_intron_1_2_chr1_119635389_f	+
chr1	119623567.0	119635742.0	NM_016527_intron_0_2_chr1_119623568_f	+
chr1	119669867.0	119669995.0	NM_000198_intron_0_2_chr1_119669868_f	+
chr1	119761927.0	119762056.0	NM_000862_intron_0_2_chr1_119761928_f	+
chr1	119880802.0	119902355.0	NM_001080470_intron_1_2_chr1_119880803_r	-
chr1	120063528.0	120066073.0	NM_032044_intron_4_2_chr1_120063529_r	-
chr1	142192353.0	142192450.0	NM_001037675_intron_0_2_chr1_142192354_f	+
chr1	142698480.0	142737856.0	NM_203458_intron_0_2_chr1_142698481_f	+
chr1	142949307.0	142959365.0	NM_032305_intron_6_2_chr1_142949308_r	-
chr1	142959950.0	142960596.0	NM_001039888_intron_0_2_chr1_142959951_f	+
chr1	142960824.0	142961165.0	NM_001039888_intron_1_2_chr1_142960825_f	+
chr1	142961711.0	142962252.0	NM_001039888_intron_2_2_chr1_142961712_f	+
chr1	143098400.0	143099787.0	NM_006468_intron_13_2_chr1_143098401_r	-
chr1	143195874.0	143199222.0	NM_007053_intron_3_2_chr1_143195875_r	-
chr1	143199328.0	143204569.0	NM_007053_intron_4_2_chr1_143199329_r	-
chr1	143216793.0	143232306.0	NM_002614_intron_0_2_chr1_143216794_f	+
chr1	143232377.0	143236085.0	NM_002614_intron_1_2_chr1_143232378_f	+
chr1	143527033.0	143527135.0	NM_183372_intron_18_2_chr1_143527034_r	-
chr1	143527283.0	143535115.0	NM_183372_intron_19_2_chr1_143527284_r	-
chr1	143535239.0	143535663.0	NM_183372_intron_20_2_chr1_143535240_r	-
chr1	143535805.0	143537702.0	NM_183372_intron_21_2_chr1_143535806_r	-
chr1	143545036.0	143546057.0	NM_001080422_intron_0_2_chr1_143545037_f	+
chr1	143868562.0	143868823.0	NM_005399_intron_6_2_chr1_143868563_r	-
chr1	143921474.0	143921694.0	NM_001461_intron_7_2_chr1_143921475_r	-
chr1	144238260.0	144301385.0	NM_004326_intron_0_2_chr1_144238261_f	+
chr1	144301520.0	144303392.0	NM_004326_intron_1_2_chr1_144301521_f	+
chr1	144303475.0	144308192.0	NM_004326_intron_2_2_chr1_144303476_f	+
chr1	144456195.0	144470171.0	NM_005266_intron_0_2_chr1_144456196_r	-
chr1	144456195.0	144457422.0	NM_181703_intron_0_2_chr1_144456196_r	-
chr1	144599803.0	144604887.0	NM_005267_intron_0_2_chr1_144599804_f	+
chr1	145340707.0	145346441.0	NM_173638_intron_0_2_chr1_145340708_f	+
chr1	145346472.0	145348327.0	NM_173638_intron_1_2_chr1_145346473_f	+
chr1	145348469.0	145356949.0	NM_173638_intron_2_2_chr1_145348470_f	+
chr1	145357104.0	145357206.0	NM_173638_intron_3_2_chr1_145357105_f	+
chr1	146684298.0	146684635.0	NM_016074_intron_0_2_chr1_146684299_f	+
chr1	146698812.0	146702363.0	NM_014849_intron_11_2_chr1_146698813_r	-
chr1	146762584.0	146795469.0	NM_020205_intron_10_2_chr1_146762585_r	-
chr1	147079391.0	147079827.0	NM_031901_intron_0_2_chr1_147079392_f	+
chr1	147107114.0	147110425.0	NM_004698_intron_0_2_chr1_147107115_f	+
chr1	147150168.0	147150273.0	NM_015203_intron_0_2_chr1_147150169_f	+
chr1	147335048.0	147335370.0	NM_019032_intron_0_2_chr1_147335049_f	+
chr1	147335444.0	147337753.0	NM_019032_intron_1_2_chr1_147335445_f	+
chr1	147335048.0	147335370.0	NM_025008_intron_0_2_chr1_147335049_f	+
chr1	147335444.0	147337753.0	NM_025008_intron_1_2_chr1_147335445_f	+
chr1	147480399.0	147482540.0	NM_018178_intron_3_2_chr1_147480400_r	-
chr1	147505087.0	147506352.0	NM_032132_intron_13_2_chr1_147505088_r	-
chr1	147550313.0	147551246.0	NM_004079_intron_6_2_chr1_147550314_r	-
chr1	147592355.0	147593762.0	NM_000396_intron_6_2_chr1_147592356_r	-
chr1	147712066.0	147713252.0	NM_012432_intron_0_2_chr1_147712067_f	+
chr1	147754640.0	147760167.0	NM_022075_intron_9_2_chr1_147754641_r	-
chr1	147754680.0	147760167.0	NM_181746_intron_9_2_chr1_147754681_r	-
chr1	147767928.0	147768035.0	NM_003568_intron_0_2_chr1_147767929_f	+
chr1	147768132.0	147768638.0	NM_003568_intron_1_2_chr1_147768133_f	+
chr1	147841542.0	147842199.0	NM_001038707_intron_3_2_chr1_147841543_r	-
chr1	147842335.0	147845027.0	NM_001038707_intron_4_2_chr1_147842336_r	-
chr1	147841542.0	147845027.0	NM_020239_intron_3_2_chr1_147841543_r	-
chr1	147846102.0	147852767.0	NM_006818_intron_0_2_chr1_147846103_f	+
chr1	147856483.0	147873738.0	NM_144618_intron_0_2_chr1_147856484_f	+
chr1	147928224.0	147929933.0	NM_030913_intron_16_2_chr1_147928225_r	-
chr1	147929983.0	147931981.0	NM_030913_intron_17_2_chr1_147929984_r	-
chr1	147942271.0	147944214.0	NM_024575_intron_0_2_chr1_147942272_f	+
chr1	147960466.0	147961472.0	NM_013353_intron_8_2_chr1_147960467_r	-
chr1	148067944.0	148071823.0	NM_020832_intron_0_2_chr1_148067945_f	+
chr1	148131882.0	148132030.0	NM_000449_intron_8_2_chr1_148131883_r	-
chr1	148132155.0	148132759.0	NM_000449_intron_9_2_chr1_148132156_r	-
chr1	148131882.0	148132037.0	NM_001025603_intron_8_2_chr1_148131883_r	-
chr1	148132155.0	148132759.0	NM_001025603_intron_9_2_chr1_148132156_r	-
chr1	148227754.0	148244700.0	NM_015100_intron_17_2_chr1_148227755_r	-
chr1	148227754.0	148244700.0	NM_207171_intron_16_2_chr1_148227755_r	-
chr1	148227754.0	148244700.0	NM_145796_intron_5_2_chr1_148227755_r	-
chr1	148297064.0	148304054.0	NM_020770_intron_0_2_chr1_148297065_f	+
chr1	148568598.0	148575928.0	NM_006862_intron_12_2_chr1_148568599_r	-
chr1	148568598.0	148575928.0	NM_001083964_intron_11_2_chr1_148568599_r	-
chr1	148568598.0	148575928.0	NM_001083965_intron_11_2_chr1_148568599_r	-
chr1	148568598.0	148575953.0	NM_001083963_intron_11_2_chr1_148568599_r	-
chr1	148588266.0	148590778.0	NM_001004432_intron_0_2_chr1_148588267_r	-
chr1	148771800.0	148779300.0	NM_002966_intron_1_2_chr1_148771801_r	-
chr1	148873712.0	148874568.0	NM_001008536_intron_1_2_chr1_148873713_r	-
chr1	149008827.0	149009691.0	NM_001009931_intron_1_2_chr1_149008828_r	-
chr1	149101026.0	149110737.0	NM_002016_intron_1_2_chr1_149101027_r	-
chr1	149144455.0	149145504.0	NM_001014342_intron_1_2_chr1_149144456_r	-
chr1	149197795.0	149199762.0	NM_016190_intron_1_2_chr1_149197796_r	-
chr1	149296547.0	149297062.0	NM_178438_intron_0_2_chr1_149296548_f	+
chr1	149300101.0	149300910.0	NM_019060_intron_0_2_chr1_149300102_f	+
chr1	149351778.0	149352286.0	NM_178435_intron_0_2_chr1_149351779_r	-
chr1	149365506.0	149366017.0	NM_032563_intron_0_2_chr1_149365507_r	-
chr1	149448978.0	149449633.0	NM_178430_intron_0_2_chr1_149448979_f	+
chr1	149460877.0	149461543.0	NM_178429_intron_0_2_chr1_149460878_f	+
chr1	149471705.0	149472372.0	NM_014357_intron_0_2_chr1_149471706_f	+
chr1	149483943.0	149484430.0	NM_178428_intron_0_2_chr1_149483944_f	+
chr1	149543608.0	149545109.0	NM_001025231_intron_0_2_chr1_149543609_f	+
chr1	149571856.0	149572826.0	NM_178353_intron_0_2_chr1_149571857_f	+
chr1	149582320.0	149583321.0	NM_178352_intron_0_2_chr1_149582321_f	+
chr1	149591047.0	149592149.0	NM_178351_intron_0_2_chr1_149591048_r	-
chr1	149663995.0	149669951.0	NM_030663_intron_0_2_chr1_149663996_f	+
chr1	149694138.0	149695327.0	NM_005547_intron_0_2_chr1_149694139_f	+
chr1	149756243.0	149757419.0	NM_173080_intron_0_2_chr1_149756244_f	+
chr1	149769674.0	149770760.0	NM_005987_intron_0_2_chr1_149769675_f	+
chr1	149787342.0	149788550.0	NM_001097589_intron_0_2_chr1_149787343_f	+
chr1	149787342.0	149788151.0	NM_005416_intron_0_2_chr1_149787343_f	+
chr1	149788235.0	149788550.0	NM_005416_intron_1_2_chr1_149788236_f	+
chr1	149816796.0	149817875.0	NM_003125_intron_0_2_chr1_149816797_f	+
chr1	149825914.0	149826626.0	NM_006945_intron_0_2_chr1_149825915_r	-
chr1	149842303.0	149843019.0	NM_005988_intron_0_2_chr1_149842304_r	-
chr1	149856404.0	149856415.0	NM_001017418_intron_0_2_chr1_149856405_r	-
chr1	149856418.0	149857113.0	NM_001017418_intron_1_2_chr1_149856419_r	-
chr1	149879319.0	149880032.0	NM_001024209_intron_0_2_chr1_149879320_r	-
chr1	149898301.0	149899022.0	NM_001014450_intron_0_2_chr1_149898302_r	-
chr1	149989080.0	149990235.0	NM_001010857_intron_0_2_chr1_149989081_f	+
chr1	150045282.0	150046475.0	NM_000427_intron_0_2_chr1_150045283_f	+
chr1	150133527.0	150134076.0	NM_020393_intron_7_2_chr1_150133528_r	-
chr1	150143430.0	150143817.0	NM_002965_intron_0_2_chr1_150143431_f	+
chr1	150160161.0	150161100.0	NM_005621_intron_1_2_chr1_150160162_r	-
chr1	150176106.0	150176589.0	NM_002964_intron_1_2_chr1_150176107_r	-
chr1	150202112.0	150203614.0	NM_176823_intron_0_2_chr1_150202113_f	+
chr1	150223895.0	150225482.0	NM_001045479_intron_1_2_chr1_150223896_r	-
chr1	150244579.0	150246156.0	NM_002963_intron_1_2_chr1_150244580_r	-
chr1	150320909.0	150321497.0	NM_014624_intron_1_2_chr1_150320910_r	-
chr1	150327020.0	150327133.0	NM_002962_intron_2_2_chr1_150327021_r	-
chr1	150330358.0	150331018.0	NM_019554_intron_1_2_chr1_150330359_r	-
chr1	150331067.0	150331301.0	NM_019554_intron_2_2_chr1_150331068_r	-
chr1	150330358.0	150331301.0	NM_002961_intron_1_2_chr1_150330359_r	-
chr1	150334039.0	150334729.0	NM_002960_intron_1_2_chr1_150334040_r	-
chr1	150349436.0	150351054.0	NM_005978_intron_1_2_chr1_150349437_r	-
chr1	150393726.0	150398500.0	NM_080388_intron_1_2_chr1_150393727_r	-
chr1	150401485.0	150401843.0	NM_020672_intron_2_2_chr1_150401486_r	-
chr1	150417789.0	150419506.0	NM_001024210_intron_3_2_chr1_150417790_r	-
chr1	150419892.0	150422120.0	NM_015607_intron_0_2_chr1_150419893_f	+
chr1	150748296.0	150749145.0	NM_014437_intron_2_2_chr1_150748297_r	-
chr1	150749252.0	150752934.0	NM_014437_intron_3_2_chr1_150749253_r	-
chr1	150753733.0	150754070.0	NM_130898_intron_0_2_chr1_150753734_f	+
chr1	151288578.0	151292425.0	NM_182499_intron_0_2_chr1_151288579_f	+
chr1	151288578.0	151292425.0	NM_001098475_intron_0_2_chr1_151288579_f	+
chr1	151739306.0	151741617.0	NM_020524_intron_9_2_chr1_151739307_r	-
chr1	151819403.0	151819520.0	NM_152494_intron_0_2_chr1_151819404_f	+
chr1	152024044.0	152027369.0	NM_001005741_intron_10_2_chr1_152024045_r	-
chr1	152024025.0	152027369.0	NM_001005742_intron_10_2_chr1_152024026_r	-
chr1	152024044.0	152026958.0	NM_001005749_intron_10_2_chr1_152024045_r	-
chr1	152027097.0	152027369.0	NM_001005749_intron_11_2_chr1_152027098_r	-
chr1	152024044.0	152026958.0	NM_001005750_intron_10_2_chr1_152024045_r	-
chr1	152027094.0	152027369.0	NM_001005750_intron_11_2_chr1_152027095_r	-
chr1	152053841.0	152056064.0	NM_003993_intron_11_2_chr1_152053842_r	-
chr1	152104559.0	152106941.0	NM_001039517_intron_0_2_chr1_152104560_r	-
chr1	152304482.0	152345016.0	NM_018489_intron_26_2_chr1_152304483_r	-
chr1	152471065.0	152471522.0	NM_139119_intron_9_2_chr1_152471066_r	-
chr1	152471065.0	152471793.0	NM_139118_intron_9_2_chr1_152471066_r	-
chr1	152472038.0	152492636.0	NM_004632_intron_0_2_chr1_152472039_f	+
chr1	152472107.0	152492636.0	NM_033657_intron_0_2_chr1_152472108_f	+
chr1	152636670.0	152640022.0	NM_001037533_intron_30_2_chr1_152636671_r	-
chr1	152636670.0	152640022.0	NM_032292_intron_19_2_chr1_152636671_r	-
chr1	152693668.0	152694106.0	NM_006912_intron_4_2_chr1_152693669_r	-
chr1	152752164.0	152760930.0	NM_004723_intron_20_2_chr1_152752165_r	-
chr1	152803031.0	152803751.0	NM_003145_intron_4_2_chr1_152803032_r	-
chr1	152936628.0	152937413.0	NM_022367_intron_0_2_chr1_152936629_f	+
chr1	152977111.0	152982698.0	NM_014655_intron_0_2_chr1_152977112_f	+
chr1	153029620.0	153030778.0	NM_024897_intron_5_2_chr1_153029621_r	-
chr1	153029620.0	153030820.0	NM_198406_intron_6_2_chr1_153029621_r	-
chr1	153065929.0	153068047.0	NM_032323_intron_0_2_chr1_153065930_f	+
chr1	153199729.0	153209662.0	NM_006365_intron_4_2_chr1_153199730_r	-
chr1	153209737.0	153212240.0	NM_006365_intron_5_2_chr1_153209738_r	-
chr1	153266295.0	153283350.0	NM_005920_intron_10_2_chr1_153266296_r	-
chr1	153402400.0	153402882.0	NM_021817_intron_0_2_chr1_153402401_f	+
chr1	153403023.0	153406331.0	NM_021817_intron_1_2_chr1_153403024_f	+
chr1	153425140.0	153428911.0	NM_198427_intron_0_2_chr1_153425141_f	+
chr1	153425140.0	153428911.0	NM_021948_intron_0_2_chr1_153425141_f	+
chr1	153521629.0	153523917.0	NM_024540_intron_4_2_chr1_153521630_r	-
chr1	153521629.0	153523876.0	NM_145729_intron_4_2_chr1_153521630_r	-
chr1	153676702.0	153686782.0	NM_001080471_intron_0_2_chr1_153676703_f	+
chr1	153703828.0	153704466.0	NM_144702_intron_0_2_chr1_153703829_f	+
chr1	153704554.0	153706813.0	NM_144702_intron_1_2_chr1_153704555_f	+
chr1	153706963.0	153707288.0	NM_144702_intron_2_2_chr1_153706964_f	+
chr1	153707417.0	153707507.0	NM_144702_intron_3_2_chr1_153707418_f	+
chr1	153707583.0	153707802.0	NM_144702_intron_4_2_chr1_153707584_f	+
chr1	153707880.0	153710049.0	NM_144702_intron_5_2_chr1_153707881_f	+
chr1	153919230.0	153921180.0	NM_005240_intron_2_2_chr1_153919231_r	-
chr1	154483448.0	154483524.0	NM_052939_intron_13_2_chr1_154483449_r	-
chr1	154776595.0	154858975.0	NM_018240_intron_0_2_chr1_154776596_f	+
chr1	154963025.0	154963681.0	NM_001766_intron_0_2_chr1_154963026_f	+
chr1	155614420.0	155624996.0	NM_002432_intron_0_2_chr1_155614421_f	+
chr1	155714639.0	155719753.0	NM_152501_intron_0_2_chr1_155714640_f	+
chr1	155714639.0	155719753.0	NM_198928_intron_0_2_chr1_155714640_f	+
chr1	155714639.0	155719753.0	NM_198929_intron_0_2_chr1_155714640_f	+
chr1	155714639.0	155719753.0	NM_198930_intron_0_2_chr1_155714640_f	+
chr1	155793024.0	155797523.0	NM_005531_intron_0_2_chr1_155793025_f	+
chr1	155856382.0	155859495.0	NM_004833_intron_4_2_chr1_155856383_r	-
chr1	156072616.0	156085168.0	NM_002001_intron_0_2_chr1_156072617_f	+
chr1	156563856.0	156563961.0	NM_017823_intron_0_2_chr1_156563857_f	+
chr1	156703400.0	156708312.0	NM_003564_intron_3_2_chr1_156703401_r	-
chr1	156726491.0	156728435.0	NM_020789_intron_19_2_chr1_156726492_r	-
chr1	156825395.0	156852884.0	NM_002241_intron_0_2_chr1_156825396_r	-
chr1	156864560.0	156866779.0	NM_004983_intron_0_2_chr1_156864561_f	+
chr1	156988385.0	156994405.0	NM_003768_intron_0_2_chr1_156988386_f	+
chr1	157026897.0	157044147.0	NM_015726_intron_11_2_chr1_157026898_r	-
chr1	157044221.0	157044979.0	NM_015726_intron_12_2_chr1_157044222_r	-
chr1	157150200.0	157153419.0	NM_005598_intron_0_2_chr1_157150201_f	+
chr1	157183732.0	157198510.0	NM_020335_intron_0_2_chr1_157183733_f	+
chr1	157667746.0	157667923.0	NM_017625_intron_6_2_chr1_157667747_r	-
chr1	157804027.0	157804268.0	NM_144504_intron_9_2_chr1_157804028_r	-
chr1	157804350.0	157821742.0	NM_144504_intron_10_2_chr1_157804351_r	-
chr1	157803975.0	157804250.0	NM_144503_intron_9_2_chr1_157803976_r	-
chr1	157804350.0	157805612.0	NM_144503_intron_10_2_chr1_157804351_r	-
chr1	157805690.0	157821742.0	NM_144503_intron_11_2_chr1_157805691_r	-
chr1	157826223.0	157828720.0	NM_007122_intron_9_2_chr1_157826224_r	-
chr1	157826223.0	157828720.0	NM_207005_intron_9_2_chr1_157826224_r	-
chr1	157907389.0	157913677.0	NM_001039712_intron_3_2_chr1_157907390_r	-
chr1	157913710.0	157915253.0	NM_001039712_intron_4_2_chr1_157913711_r	-
chr1	157907389.0	157915413.0	NM_001039711_intron_3_2_chr1_157907390_r	-
chr1	157907389.0	157913677.0	NM_032998_intron_3_2_chr1_157907390_r	-
chr1	157913710.0	157915413.0	NM_032998_intron_4_2_chr1_157913711_r	-
chr1	157942541.0	157943228.0	NM_001014443_intron_0_2_chr1_157942542_f	+
chr1	157943369.0	157943482.0	NM_001014443_intron_1_2_chr1_157943370_f	+
chr1	157942541.0	157943482.0	NM_012475_intron_0_2_chr1_157942542_f	+
chr1	157949474.0	157949702.0	NM_000309_intron_0_2_chr1_157949475_f	+
chr1	157958937.0	157959296.0	NM_003779_intron_5_2_chr1_157958938_r	-
chr1	157959442.0	157960285.0	NM_003779_intron_6_2_chr1_157959443_r	-
chr1	157982386.0	157985009.0	NM_004550_intron_0_2_chr1_157982387_f	+
chr1	158006288.0	158006457.0	NM_001643_intron_2_2_chr1_158006289_r	-
chr1	158008999.0	158009217.0	NM_032174_intron_0_2_chr1_158009000_f	+
chr1	159263225.0	159267459.0	NM_003115_intron_0_2_chr1_159263226_f	+
chr1	159334079.0	159356658.0	NM_001014796_intron_0_2_chr1_159334080_f	+
chr1	159356822.0	159406499.0	NM_001014796_intron_1_2_chr1_159356823_f	+
chr1	159406579.0	159420484.0	NM_001014796_intron_2_2_chr1_159406580_f	+
chr1	159334079.0	159356658.0	NM_006182_intron_0_2_chr1_159334080_f	+
chr1	159356822.0	159420484.0	NM_006182_intron_1_2_chr1_159356823_f	+
chr1	159561106.0	159570100.0	NM_178550_intron_2_2_chr1_159561107_r	-
chr1	160023514.0	160027479.0	NM_031423_intron_0_2_chr1_160023515_f	+
chr1	160023660.0	160027479.0	NM_145697_intron_0_2_chr1_160023661_f	+
chr1	161906929.0	161908376.0	NM_001033507_intron_1_2_chr1_161906930_r	-
chr1	161908509.0	161908957.0	NM_001033507_intron_2_2_chr1_161908510_r	-
chr1	161911671.0	161913853.0	NM_001033507_intron_4_2_chr1_161911672_r	-
chr1	161913950.0	161914102.0	NM_001033507_intron_5_2_chr1_161913951_r	-
chr1	161906929.0	161908957.0	NM_177399_intron_1_2_chr1_161906930_r	-
chr1	161911671.0	161913853.0	NM_177399_intron_3_2_chr1_161911672_r	-
chr1	161913950.0	161914102.0	NM_177399_intron_4_2_chr1_161913951_r	-
chr1	161906929.0	161908957.0	NM_177398_intron_1_2_chr1_161906930_r	-
chr1	161911671.0	161914535.0	NM_177398_intron_3_2_chr1_161911672_r	-
chr1	162332188.0	162350735.0	NM_004528_intron_0_2_chr1_162332189_f	+
chr1	162867610.0	162867741.0	NM_001017961_intron_1_2_chr1_162867611_r	-
chr1	163540499.0	163541849.0	NM_017542_intron_0_2_chr1_163540500_f	+
chr1	163921853.0	164004368.0	NM_002697_intron_0_2_chr1_163921854_f	+
chr1	164004469.0	164033364.0	NM_002697_intron_1_2_chr1_164004470_f	+
chr1	164606094.0	164614871.0	NM_018417_intron_31_2_chr1_164606095_r	-
chr1	164805790.0	164815351.0	NM_153832_intron_4_2_chr1_164805791_r	-
chr1	164815445.0	164834771.0	NM_153832_intron_5_2_chr1_164815446_r	-
chr1	164834817.0	164837152.0	NM_153832_intron_6_2_chr1_164834818_r	-
chr1	166069238.0	166070368.0	NM_003666_intron_0_2_chr1_166069239_f	+
chr1	166125846.0	166128183.0	NM_021179_intron_4_2_chr1_166125847_r	-
chr1	166434459.0	166434769.0	NM_000450_intron_12_2_chr1_166434460_r	-
chr1	166494696.0	166495613.0	NM_033418_intron_0_2_chr1_166494697_r	-
chr1	166496782.0	166499655.0	NM_018186_intron_0_2_chr1_166496783_f	+
chr1	166499757.0	166501681.0	NM_018186_intron_1_2_chr1_166499758_f	+
chr1	166589689.0	166594586.0	NM_020423_intron_11_2_chr1_166589690_r	-
chr1	167636386.0	167646318.0	NM_025063_intron_0_2_chr1_167636387_f	+
chr1	167791780.0	167793451.0	NM_001002294_intron_0_2_chr1_167791781_f	+
chr1	167791763.0	167793451.0	NM_006894_intron_0_2_chr1_167791764_f	+
chr1	167886156.0	167886504.0	NM_001460_intron_0_2_chr1_167886157_f	+
chr1	167949411.0	167958878.0	NM_002021_intron_0_2_chr1_167949412_f	+
chr1	168015210.0	168016982.0	NM_002022_intron_0_2_chr1_168015211_f	+
chr1	168017124.0	168020614.0	NM_002022_intron_1_2_chr1_168017125_f	+
chr1	168186532.0	168212828.0	NM_015172_intron_0_2_chr1_168186533_f	+
chr1	168439260.0	168442706.0	NM_003762_intron_6_2_chr1_168439261_r	-
chr1	170302651.0	170303546.0	NM_178527_intron_26_2_chr1_170302652_r	-
chr1	170360229.0	170370612.0	NM_198493_intron_4_2_chr1_170360230_r	-
chr1	170415874.0	170416798.0	NM_014458_intron_0_2_chr1_170415875_f	+
chr1	170512101.0	170524720.0	NM_033319_intron_3_2_chr1_170512102_r	-
chr1	170524814.0	170524932.0	NM_033319_intron_4_2_chr1_170524815_r	-
chr1	170569200.0	170569719.0	NM_032522_intron_0_2_chr1_170569201_f	+
chr1	170569915.0	170570994.0	NM_032522_intron_1_2_chr1_170569916_f	+
chr1	170860452.0	170919919.0	NM_014857_intron_0_2_chr1_170860453_f	+
chr1	171768728.0	171778176.0	NM_022093_intron_0_2_chr1_171768729_f	+
chr1	173164211.0	173256199.0	NM_021936_intron_0_2_chr1_173164212_f	+
chr1	173164211.0	173256199.0	NM_020318_intron_0_2_chr1_173164212_f	+
chr1	173872525.0	173930593.0	NM_021165_intron_0_2_chr1_173872526_f	+
chr1	174668831.0	174670675.0	NM_033127_intron_24_2_chr1_174668832_r	-
chr1	175243677.0	175246004.0	NM_207467_intron_0_2_chr1_175243678_f	+
chr1	175426211.0	175477473.0	NM_152663_intron_0_2_chr1_175426212_f	+
chr1	175426211.0	175477473.0	NM_018037_intron_0_2_chr1_175426212_f	+
chr1	175726890.0	175744506.0	NM_014864_intron_0_2_chr1_175726891_f	+
chr1	175994728.0	176003468.0	NM_003101_intron_0_2_chr1_175994729_f	+
chr1	176066792.0	176067195.0	NM_144696_intron_0_2_chr1_176066793_f	+
chr1	176066792.0	176067195.0	NM_182766_intron_0_2_chr1_176066793_f	+
chr1	176292917.0	176293393.0	NM_173533_intron_0_2_chr1_176292918_f	+
chr1	176444215.0	176508589.0	NM_173509_intron_0_2_chr1_176444216_f	+
chr1	176508680.0	176512901.0	NM_173509_intron_1_2_chr1_176508681_f	+
chr1	176512923.0	176513867.0	NM_173509_intron_2_2_chr1_176512924_f	+
chr1	176578165.0	176578484.0	NM_145034_intron_4_2_chr1_176578166_r	-
chr1	176655934.0	176686960.0	NM_014810_intron_0_2_chr1_176655935_f	+
chr1	178758865.0	178762359.0	NM_001009992_intron_0_2_chr1_178758866_r	-
chr1	179089542.0	179091966.0	NM_001033056_intron_5_2_chr1_179089543_r	-
chr1	179089542.0	179092470.0	NM_001033044_intron_5_2_chr1_179089543_r	-
chr1	179089542.0	179091288.0	NM_002065_intron_5_2_chr1_179089543_r	-
chr1	179091644.0	179092470.0	NM_002065_intron_6_2_chr1_179091645_r	-
chr1	179493078.0	179495147.0	NM_030769_intron_0_2_chr1_179493079_f	+
chr1	179540248.0	179543336.0	NM_001357_intron_0_2_chr1_179540249_f	+
chr1	181088159.0	181178176.0	NM_030806_intron_0_2_chr1_181088160_f	+
chr1	181746438.0	181788340.0	NM_007212_intron_0_2_chr1_181746439_f	+
chr1	181858103.0	181861621.0	NM_017673_intron_0_2_chr1_181858104_f	+
chr1	182010300.0	182011883.0	NM_006469_intron_12_2_chr1_182010301_r	-
chr1	182012111.0	182017741.0	NM_006469_intron_13_2_chr1_182012112_r	-
chr1	183076763.0	183080555.0	NM_017847_intron_0_2_chr1_183076764_f	+
chr1	183147366.0	183149416.0	NM_022576_intron_1_2_chr1_183147367_r	-
chr1	183147366.0	183150187.0	NM_002597_intron_1_2_chr1_183147367_r	-
chr1	183150272.0	183161847.0	NM_002597_intron_2_2_chr1_183150273_r	-
chr1	183529824.0	183555074.0	NM_024420_intron_0_2_chr1_183529825_f	+
chr1	187155727.0	187178234.0	NM_199051_intron_6_2_chr1_187155728_r	-
chr1	189017892.0	189043763.0	NM_001039152_intron_0_2_chr1_189017893_f	+
chr1	189337104.0	189338376.0	NM_002927_intron_0_2_chr1_189337105_f	+
chr1	189338447.0	189338950.0	NM_002927_intron_1_2_chr1_189338448_f	+
chr1	189338990.0	189345117.0	NM_002927_intron_2_2_chr1_189338991_f	+
chr1	189337104.0	189338376.0	NM_144766_intron_0_2_chr1_189337105_f	+
chr1	189338447.0	189345117.0	NM_144766_intron_1_2_chr1_189338448_f	+
chr1	194246777.0	194247519.0	NM_019049_intron_5_2_chr1_194246778_r	-
chr1	194436583.0	194473654.0	NM_144977_intron_13_2_chr1_194436584_r	-
chr1	194473719.0	194475925.0	NM_144977_intron_14_2_chr1_194473720_r	-
chr1	195241472.0	195241661.0	NM_133262_intron_2_2_chr1_195241473_r	-
chr1	195241472.0	195241661.0	NM_133326_intron_3_2_chr1_195241473_r	-
chr1	195339924.0	195340012.0	NM_080923_intron_0_2_chr1_195339925_f	+
chr1	195339924.0	195340012.0	NM_002838_intron_0_2_chr1_195339925_f	+
chr1	195339924.0	195340012.0	NM_080921_intron_0_2_chr1_195339925_f	+
chr1	195339924.0	195340012.0	NM_080922_intron_0_2_chr1_195339925_f	+
chr1	197110504.0	197110730.0	NM_012482_intron_0_2_chr1_197110505_r	-
chr1	197319623.0	197321195.0	NM_014875_intron_29_2_chr1_197319624_r	-
chr1	197367536.0	197370551.0	NM_031306_intron_6_2_chr1_197367537_r	-
chr1	197367536.0	197370551.0	NM_001031725_intron_6_2_chr1_197367537_r	-
chr1	197370698.0	197370708.0	NM_001031725_intron_7_2_chr1_197370699_r	-
chr1	197854744.0	197855229.0	NM_016456_intron_4_2_chr1_197854745_r	-
chr1	198074053.0	198078407.0	NM_000364_intron_14_2_chr1_198074054_r	-
chr1	198074053.0	198078407.0	NM_001001430_intron_14_2_chr1_198074054_r	-
chr1	198074053.0	198078407.0	NM_001001431_intron_13_2_chr1_198074054_r	-
chr1	198074053.0	198078407.0	NM_001001432_intron_12_2_chr1_198074054_r	-
chr1	198118597.0	198122457.0	NM_003281_intron_6_2_chr1_198118598_r	-
chr1	198197089.0	198207854.0	NM_004078_intron_4_2_chr1_198197090_r	-
chr1	199036603.0	199042679.0	NM_014176_intron_5_2_chr1_199036604_r	-
chr1	199149956.0	199189317.0	NM_002481_intron_12_2_chr1_199149957_f	+
chr1	199149956.0	199189317.0	NM_032105_intron_12_2_chr1_199149957_f	+
chr1	199163882.0	199189317.0	NM_032103_intron_0_2_chr1_199163883_f	+
chr1	199163882.0	199189317.0	NM_032104_intron_0_2_chr1_199163883_f	+
chr1	199306574.0	199411042.0	NM_177402_intron_8_2_chr1_199306575_r	-
chr1	199625992.0	199627873.0	NM_021633_intron_10_2_chr1_199625993_r	-
chr1	199651949.0	199658969.0	NM_015999_intron_6_2_chr1_199651950_r	-
chr1	199828713.0	199829569.0	NM_001048230_intron_0_2_chr1_199828714_f	+
chr1	199828713.0	199829062.0	NM_000674_intron_0_2_chr1_199828714_f	+
chr1	199829217.0	199829569.0	NM_000674_intron_1_2_chr1_199829218_f	+
chr1	200049062.0	200051817.0	NM_002023_intron_1_2_chr1_200049063_r	-
chr1	200176723.0	200183953.0	NM_002725_intron_0_2_chr1_200176724_f	+
chr1	200176713.0	200183953.0	NM_201348_intron_0_2_chr1_200176714_f	+
chr1	200195002.0	200196749.0	NM_014359_intron_0_2_chr1_200195003_f	+
chr1	200328004.0	200383526.0	NM_001001396_intron_0_2_chr1_200328005_f	+
chr1	200328004.0	200383526.0	NM_001684_intron_0_2_chr1_200328005_f	+
chr1	200496560.0	200497077.0	NM_014827_intron_0_2_chr1_200496561_f	+
chr1	200497281.0	200502359.0	NM_014827_intron_1_2_chr1_200497282_f	+
chr1	200502413.0	200503741.0	NM_014827_intron_2_2_chr1_200502414_f	+
chr1	200503801.0	200517710.0	NM_014827_intron_3_2_chr1_200503802_f	+
chr1	200774496.0	200813699.0	NM_005686_intron_0_2_chr1_200774497_f	+
chr1	200893699.0	200897160.0	NM_002256_intron_1_2_chr1_200893700_r	-
chr1	200974525.0	200975513.0	NM_014935_intron_20_2_chr1_200974526_r	-
chr1	200975594.0	201060478.0	NM_014935_intron_21_2_chr1_200975595_r	-
chr1	201170671.0	201190600.0	NM_002646_intron_31_2_chr1_201170672_r	-
chr1	201190716.0	201190852.0	NM_002646_intron_32_2_chr1_201190717_r	-
chr1	201217294.0	201226268.0	NM_002393_intron_0_2_chr1_201217295_f	+
chr1	201321003.0	201383654.0	NM_006338_intron_0_2_chr1_201321004_r	-
chr1	201383782.0	201386104.0	NM_006338_intron_1_2_chr1_201383783_r	-
chr1	201321003.0	201386104.0	NM_201630_intron_0_2_chr1_201321004_r	-
chr1	201529567.0	201621416.0	NM_015090_intron_0_2_chr1_201529568_f	+
chr1	201621525.0	201645010.0	NM_015090_intron_1_2_chr1_201621526_f	+
chr1	201744179.0	201753884.0	NM_005076_intron_0_2_chr1_201744180_f	+
chr1	201928776.0	201928934.0	NM_014858_intron_0_2_chr1_201928777_f	+
chr1	202044578.0	202057317.0	NM_018203_intron_4_2_chr1_202044579_r	-
chr1	202121359.0	202122774.0	NM_001001552_intron_2_2_chr1_202121360_r	-
chr1	202205663.0	202223931.0	NM_002596_intron_0_2_chr1_202205664_f	+
chr1	202205581.0	202223931.0	NM_212502_intron_0_2_chr1_202205582_f	+
chr1	202205581.0	202223931.0	NM_212503_intron_0_2_chr1_202205582_f	+
chr1	202324676.0	202332416.0	NM_001973_intron_3_2_chr1_202324677_r	-
chr1	202324676.0	202332416.0	NM_021795_intron_1_2_chr1_202324677_r	-
chr1	202365671.0	202381178.0	NM_033102_intron_3_2_chr1_202365672_r	-
chr1	202511872.0	202513592.0	NM_173854_intron_9_2_chr1_202511873_r	-
chr1	202636623.0	202644149.0	NM_052934_intron_19_2_chr1_202636624_r	-
chr1	202636623.0	202644149.0	NM_134325_intron_20_2_chr1_202636624_r	-
chr1	202786665.0	202831171.0	NM_001007544_intron_4_2_chr1_202786666_r	-
chr1	203032436.0	203032893.0	NM_014002_intron_0_2_chr1_203032437_f	+
chr1	203032983.0	203034933.0	NM_014002_intron_1_2_chr1_203032984_f	+
chr1	203360746.0	203398400.0	NM_153758_intron_0_2_chr1_203360747_f	+
chr1	203390866.0	203395453.0	NM_013371_intron_0_2_chr1_203390867_f	+
chr1	203396140.0	203398400.0	NM_013371_intron_1_2_chr1_203396141_f	+
chr1	203502324.0	203508075.0	NM_002644_intron_9_2_chr1_203502325_r	-
chr1	203615106.0	203616440.0	NM_006212_intron_0_2_chr1_203615107_f	+
chr1	203615106.0	203616440.0	NM_001018053_intron_0_2_chr1_203615107_f	+
chr1	203650686.0	203651221.0	NM_001017365_intron_0_2_chr1_203650687_f	+
chr1	203650686.0	203651221.0	NM_001017366_intron_0_2_chr1_203650687_f	+
chr1	203651101.0	203651221.0	NM_001017367_intron_0_2_chr1_203651102_f	+
chr1	203666170.0	203674740.0	NM_000715_intron_0_2_chr1_203666171_f	+
chr1	204779742.0	204805382.0	NM_025179_intron_30_2_chr1_204779743_r	-
chr1	206145512.0	206156694.0	NM_020439_intron_0_2_chr1_206145513_f	+
chr1	206212721.0	206214108.0	NM_000228_intron_21_2_chr1_206212722_r	-
chr1	206237289.0	206237392.0	NM_015714_intron_0_2_chr1_206237290_f	+
chr1	206248025.0	206266656.0	NM_181755_intron_0_2_chr1_206248026_f	+
chr1	206318049.0	206320773.0	NM_025228_intron_0_2_chr1_206318050_f	+
chr1	206320874.0	206321721.0	NM_025228_intron_1_2_chr1_206320875_f	+
chr1	206345449.0	206346117.0	NM_152485_intron_0_2_chr1_206345450_r	-
chr1	206363156.0	206363711.0	NM_006147_intron_6_2_chr1_206363157_r	-
chr1	206363783.0	206367686.0	NM_006147_intron_7_2_chr1_206363784_r	-
chr1	206794751.0	206799683.0	NM_019605_intron_0_2_chr1_206794752_f	+
chr1	206890843.0	206910671.0	NM_018194_intron_0_2_chr1_206890844_f	+
chr1	207888410.0	207914975.0	NM_004619_intron_0_2_chr1_207888411_f	+
chr1	207888626.0	207914975.0	NM_001033910_intron_0_2_chr1_207888627_f	+
chr1	207908159.0	207914975.0	NM_145759_intron_0_2_chr1_207908160_f	+
chr1	207944662.0	207953352.0	NM_032705_intron_0_2_chr1_207944663_f	+
chr1	208043166.0	208053504.0	NM_183059_intron_1_2_chr1_208043167_r	-
chr1	208391060.0	208392309.0	NM_014873_intron_6_2_chr1_208391061_r	-
chr1	209127220.0	209176754.0	NM_001030287_intron_0_2_chr1_209127221_f	+
chr1	209170667.0	209176754.0	NM_004024_intron_0_2_chr1_209170668_f	+
chr1	209170667.0	209176754.0	NM_001674_intron_0_2_chr1_209170668_f	+
chr1	209170667.0	209176754.0	NM_001040619_intron_0_2_chr1_209170668_f	+
chr1	209397924.0	209409316.0	NM_001024601_intron_1_2_chr1_209397925_r	-
chr1	209512477.0	209513075.0	NM_024749_intron_0_2_chr1_209512478_f	+
chr1	210550459.0	210558206.0	NM_002763_intron_0_2_chr1_210550460_f	+
chr1	211026695.0	211112920.0	NM_005401_intron_17_2_chr1_211026696_r	-
chr1	211165059.0	211175451.0	NM_016343_intron_0_2_chr1_211165060_f	+
chr1	212984277.0	212984950.0	NM_206933_intron_70_2_chr1_212984278_r	-
chr1	212984277.0	212984950.0	NM_007123_intron_19_2_chr1_212984278_r	-
chr1	213501410.0	213651243.0	NM_206594_intron_7_2_chr1_213501411_r	-
chr1	213501410.0	213651243.0	NM_206595_intron_6_2_chr1_213501411_r	-
chr1	216641591.0	216651422.0	NM_006085_intron_7_2_chr1_216641592_r	-
chr1	219150302.0	219151463.0	NM_005681_intron_9_2_chr1_219150303_r	-
chr1	219150302.0	219151463.0	NM_139352_intron_8_2_chr1_219150303_r	-
chr1	219274679.0	219277420.0	NM_144695_intron_0_2_chr1_219274680_f	+
chr1	219299059.0	219299614.0	NM_207468_intron_0_2_chr1_219299060_f	+
chr1	219299758.0	219308267.0	NM_207468_intron_1_2_chr1_219299759_f	+
chr1	219490307.0	219504543.0	NM_032890_intron_0_2_chr1_219490308_f	+
chr1	219908581.0	219909177.0	NM_017982_intron_7_2_chr1_219908582_r	-
chr1	219908581.0	219909177.0	NM_001037175_intron_4_2_chr1_219908582_r	-
chr1	220308790.0	220315656.0	NM_001031685_intron_15_2_chr1_220308791_r	-
chr1	220308790.0	220312642.0	NM_005426_intron_15_2_chr1_220308791_r	-
chr1	220312774.0	220315656.0	NM_005426_intron_16_2_chr1_220312775_r	-
chr1	220926218.0	220928120.0	NM_025160_intron_12_2_chr1_220926219_r	-
chr1	221918526.0	221922390.0	NM_002296_intron_12_2_chr1_221918527_r	-
chr1	221918526.0	221923142.0	NM_194442_intron_12_2_chr1_221918527_r	-
chr1	222319980.0	222323160.0	NM_000120_intron_0_2_chr1_222319981_f	+
chr1	222372029.0	222373654.0	NM_014698_intron_22_2_chr1_222372030_r	-
chr1	222373845.0	222376738.0	NM_014698_intron_23_2_chr1_222373846_r	-
chr1	222557247.0	222558764.0	NM_002107_intron_0_2_chr1_222557248_f	+
chr1	223365840.0	223369800.0	NM_000447_intron_0_2_chr1_223365841_f	+
chr1	223369986.0	223376323.0	NM_000447_intron_1_2_chr1_223369987_f	+
chr1	223365840.0	223369800.0	NM_012486_intron_0_2_chr1_223365841_f	+
chr1	223369986.0	223376323.0	NM_012486_intron_1_2_chr1_223369987_f	+
chr1	223434835.0	223455812.0	NM_020247_intron_0_2_chr1_223434836_f	+
chr1	224058160.0	224140979.0	NM_178549_intron_0_2_chr1_224058161_f	+
chr1	224141106.0	224145391.0	NM_178549_intron_1_2_chr1_224141107_f	+
chr1	224577286.0	224591513.0	NM_001024226_intron_0_2_chr1_224577287_f	+
chr1	224577201.0	224591513.0	NM_001658_intron_0_2_chr1_224577202_f	+
chr1	224577810.0	224591513.0	NM_001024227_intron_0_2_chr1_224577811_f	+
chr1	224577788.0	224591513.0	NM_001024228_intron_0_2_chr1_224577789_f	+
chr1	224602305.0	224602670.0	NM_181441_intron_1_2_chr1_224602306_r	-
chr1	224602754.0	224603584.0	NM_181441_intron_2_2_chr1_224602755_r	-
chr1	224602305.0	224602670.0	NM_181454_intron_1_2_chr1_224602306_r	-
chr1	224602754.0	224602872.0	NM_181454_intron_2_2_chr1_224602755_r	-
chr1	224602910.0	224603390.0	NM_181454_intron_3_2_chr1_224602911_r	-
chr1	224603457.0	224603696.0	NM_181454_intron_4_2_chr1_224603458_r	-
chr1	224602305.0	224602670.0	NM_181455_intron_1_2_chr1_224602306_r	-
chr1	224602757.0	224602872.0	NM_181455_intron_2_2_chr1_224602758_r	-
chr1	224602910.0	224603390.0	NM_181455_intron_3_2_chr1_224602911_r	-
chr1	224603457.0	224603696.0	NM_181455_intron_4_2_chr1_224603458_r	-
chr1	224602305.0	224602670.0	NM_181456_intron_1_2_chr1_224602306_r	-
chr1	224602754.0	224602872.0	NM_181456_intron_2_2_chr1_224602755_r	-
chr1	224602910.0	224603584.0	NM_181456_intron_3_2_chr1_224602911_r	-
chr1	224602305.0	224602412.0	NM_181462_intron_1_2_chr1_224602306_r	-
chr1	224602520.0	224602670.0	NM_181462_intron_2_2_chr1_224602521_r	-
chr1	224602754.0	224603390.0	NM_181462_intron_3_2_chr1_224602755_r	-
chr1	224603457.0	224603584.0	NM_181462_intron_4_2_chr1_224603458_r	-
chr1	224602305.0	224602670.0	NM_181463_intron_1_2_chr1_224602306_r	-
chr1	224602754.0	224603390.0	NM_181463_intron_2_2_chr1_224602755_r	-
chr1	224603457.0	224603584.0	NM_181463_intron_3_2_chr1_224603458_r	-
chr1	224602305.0	224602670.0	NM_181464_intron_1_2_chr1_224602306_r	-
chr1	224602754.0	224603390.0	NM_181464_intron_2_2_chr1_224602755_r	-
chr1	224603457.0	224603696.0	NM_181464_intron_3_2_chr1_224603458_r	-
chr1	224602305.0	224602670.0	NM_181465_intron_1_2_chr1_224602306_r	-
chr1	224602754.0	224603696.0	NM_181465_intron_2_2_chr1_224602755_r	-
chr1	224634799.0	224635559.0	NM_000858_intron_0_2_chr1_224634800_f	+
chr1	224635724.0	224639946.0	NM_000858_intron_1_2_chr1_224635725_f	+
chr1	224644443.0	224652175.0	NM_020435_intron_0_2_chr1_224644444_f	+
chr1	224702621.0	224706201.0	NM_052843_intron_0_2_chr1_224702622_f	+
chr1	224702621.0	224706201.0	NM_001098623_intron_0_2_chr1_224702622_f	+
chr1	225784995.0	225785393.0	NM_145257_intron_2_2_chr1_225784996_r	-
chr1	225875609.0	225876485.0	NM_001100_intron_5_2_chr1_225875610_r	-
chr1	226056967.0	226068366.0	NM_014409_intron_3_2_chr1_226056968_r	-
chr1	226056967.0	226068366.0	NM_001025247_intron_2_2_chr1_226056968_r	-
chr1	226068838.0	226070102.0	NM_014777_intron_0_2_chr1_226068839_f	+
chr1	227153334.0	227156566.0	NM_000029_intron_3_2_chr1_227153335_r	-
chr1	231816324.0	231817124.0	NM_031371_intron_21_2_chr1_231816325_r	-
chr1	231816324.0	231817124.0	NM_016374_intron_22_2_chr1_231816325_r	-
chr1	231856860.0	231869374.0	NM_003193_intron_0_2_chr1_231856861_f	+
chr1	231856908.0	231869374.0	NM_001079515_intron_0_2_chr1_231856909_f	+
chr1	232073189.0	232139889.0	NM_004485_intron_1_2_chr1_232073190_r	-
chr1	232319765.0	232322918.0	NM_000081_intron_50_2_chr1_232319766_r	-
chr1	232323008.0	232356183.0	NM_000081_intron_51_2_chr1_232323009_r	-
chr1	232319765.0	232322918.0	NM_001005736_intron_20_2_chr1_232319766_r	-
chr1	232323008.0	232372527.0	NM_001005736_intron_21_2_chr1_232323009_r	-
chr1	233007625.0	233007764.0	NM_201545_intron_0_2_chr1_233007626_f	+
chr1	233007841.0	233015308.0	NM_201545_intron_1_2_chr1_233007842_f	+
chr1	233012965.0	233013310.0	NM_006499_intron_0_2_chr1_233012966_f	+
chr1	233013402.0	233015308.0	NM_006499_intron_1_2_chr1_233013403_f	+
chr1	233012965.0	233013310.0	NM_201543_intron_0_2_chr1_233012966_f	+
chr1	233013402.0	233015308.0	NM_201543_intron_1_2_chr1_233013403_f	+
chr1	233013402.0	233015308.0	NM_201544_intron_0_2_chr1_233013403_f	+
chr1	233093468.0	233093762.0	NM_018072_intron_43_2_chr1_233093469_r	-
chr1	236118880.0	236121564.0	NM_000740_intron_0_2_chr1_236118881_f	+
chr1	236121627.0	236167526.0	NM_000740_intron_1_2_chr1_236121628_f	+
chr1	236167629.0	236316592.0	NM_000740_intron_2_2_chr1_236167630_f	+
chr1	236316719.0	236396773.0	NM_000740_intron_3_2_chr1_236316720_f	+
chr1	236982817.0	237101224.0	NM_022469_intron_0_2_chr1_236982818_r	-
chr1	237845167.0	237846239.0	NM_002924_intron_16_2_chr1_237845168_r	-
chr1	238173044.0	238176803.0	NM_144625_intron_0_2_chr1_238173045_f	+
chr1	238337696.0	238338073.0	NM_003686_intron_0_2_chr1_238337697_f	+
chr1	238338370.0	238339751.0	NM_003686_intron_1_2_chr1_238338371_f	+
chr1	238337696.0	238338073.0	NM_006027_intron_0_2_chr1_238337697_f	+
chr1	238338370.0	238339751.0	NM_006027_intron_1_2_chr1_238338371_f	+
chr1	238337696.0	238338073.0	NM_130398_intron_0_2_chr1_238337697_f	+
chr1	238338370.0	238338454.0	NM_130398_intron_1_2_chr1_238338371_f	+
chr1	238338559.0	238339751.0	NM_130398_intron_2_2_chr1_238338560_f	+
chr1	238837585.0	239013430.0	NM_152666_intron_8_2_chr1_238837586_r	-
chr1	239013746.0	239013939.0	NM_152666_intron_9_2_chr1_239013747_r	-
chr1	239714664.0	239744382.0	NM_014812_intron_18_2_chr1_239714665_r	-
chr1	239714664.0	239744382.0	NM_001042404_intron_17_2_chr1_239714665_r	-
chr1	239714664.0	239744382.0	NM_001042405_intron_17_2_chr1_239714665_r	-
chr1	240842077.0	240854030.0	NM_001012970_intron_0_2_chr1_240842078_f	+
chr1	242844437.0	242906638.0	NM_022743_intron_10_2_chr1_242844438_r	-
chr1	243056006.0	243080854.0	NM_152609_intron_0_2_chr1_243056007_f	+
chr1	243818958.0	243819308.0	NM_032752_intron_6_2_chr1_243818959_r	-
chr1	243819424.0	243820774.0	NM_032752_intron_7_2_chr1_243819425_r	-
chr1	243905536.0	243907571.0	NM_001079821_intron_0_2_chr1_243905537_f	+
chr1	243907633.0	243908099.0	NM_001079821_intron_1_2_chr1_243907634_f	+
chr1	244021883.0	244022849.0	NM_198074_intron_0_2_chr1_244021884_r	-
chr1	244588118.0	244588700.0	NM_175911_intron_1_2_chr1_244588119_f	+
chr1	245329316.0	245329784.0	NM_030645_intron_5_2_chr1_245329317_r	-
chr1	245342501.0	245348432.0	NM_024836_intron_0_2_chr1_245342502_f	+
chr1	245348586.0	245349515.0	NM_024836_intron_1_2_chr1_245348587_f	+
chr1	245349612.0	245351001.0	NM_024836_intron_2_2_chr1_245349613_f	+
chr1	245362271.0	245362867.0	NM_017865_intron_10_2_chr1_245362272_r	-
chr1	245410292.0	245417765.0	NM_001017434_intron_0_2_chr1_245410293_f	+
chr1	245410292.0	245417765.0	NM_170725_intron_0_2_chr1_245410293_f	+
chr2	232871.0	233502.0	NM_015677_intron_6_2_chr2_232872_r	-
chr2	233562.0	237537.0	NM_015677_intron_7_2_chr2_233563_r	-
chr2	237602.0	239730.0	NM_015677_intron_8_2_chr2_237603_r	-
chr2	239844.0	243004.0	NM_015677_intron_9_2_chr2_239845_r	-
chr2	243115.0	246206.0	NM_015677_intron_10_2_chr2_243116_r	-
chr2	277892.0	278012.0	NM_001002919_intron_4_2_chr2_277893_r	-
chr2	1396324.0	1397186.0	NM_000547_intron_0_2_chr2_1396325_f	+
chr2	1396329.0	1397186.0	NM_175719_intron_0_2_chr2_1396330_f	+
chr2	1396324.0	1397186.0	NM_175720_intron_0_2_chr2_1396325_f	+
chr2	1396324.0	1397186.0	NM_175721_intron_0_2_chr2_1396325_f	+
chr2	1396324.0	1397186.0	NM_175722_intron_0_2_chr2_1396325_f	+
chr2	1953846.0	1971259.0	NM_015025_intron_19_2_chr2_1953847_r	-
chr2	1971416.0	2028046.0	NM_015025_intron_20_2_chr2_1971417_r	-
chr2	2028192.0	2146940.0	NM_015025_intron_21_2_chr2_2028193_r	-
chr2	2147057.0	2258472.0	NM_015025_intron_22_2_chr2_2147058_r	-
chr2	2258572.0	2305035.0	NM_015025_intron_23_2_chr2_2258573_r	-
chr2	3116309.0	3116550.0	NM_001011_intron_0_2_chr2_3116310_f	+
chr2	3136127.0	3145273.0	NM_024027_intron_0_2_chr2_3136128_f	+
chr2	3136127.0	3145273.0	NM_199235_intron_0_2_chr2_3136128_f	+
chr2	3199253.0	3212054.0	NM_018436_intron_0_2_chr2_3199254_f	+
chr2	4921930.0	4929673.0	NM_016030_intron_0_2_chr2_4921931_f	+
chr2	6072802.0	6073027.0	NM_207479_intron_0_2_chr2_6072803_f	+
chr2	7008351.0	7031676.0	NM_014746_intron_0_2_chr2_7008352_f	+
chr2	7031876.0	7087644.0	NM_014746_intron_1_2_chr2_7031877_f	+
chr2	8917857.0	8928207.0	NM_020738_intron_28_2_chr2_8917858_r	-
chr2	9509459.0	9514099.0	NM_004763_intron_5_2_chr2_9509460_r	-
chr2	9509459.0	9514099.0	NM_022334_intron_4_2_chr2_9509460_r	-
chr2	9721261.0	9721667.0	NM_006826_intron_4_2_chr2_9721262_r	-
chr2	10232366.0	10232578.0	NM_182626_intron_0_2_chr2_10232367_f	+
chr2	10393901.0	10487558.0	NM_002149_intron_0_2_chr2_10393902_f	+
chr2	10487644.0	10510457.0	NM_002149_intron_1_2_chr2_10487645_f	+
chr2	10394666.0	10487558.0	NM_134421_intron_0_2_chr2_10394667_f	+
chr2	10487644.0	10499285.0	NM_134421_intron_1_2_chr2_10487645_f	+
chr2	10499458.0	10510457.0	NM_134421_intron_2_2_chr2_10499459_f	+
chr2	10535773.0	10535878.0	NM_002539_intron_9_2_chr2_10535774_r	-
chr2	10535988.0	10538844.0	NM_002539_intron_10_2_chr2_10535989_r	-
chr2	10812455.0	10813547.0	NM_001039362_intron_0_2_chr2_10812456_f	+
chr2	10812455.0	10813547.0	NM_144583_intron_0_2_chr2_10812456_f	+
chr2	11630832.0	11647177.0	NM_148903_intron_0_2_chr2_11630833_f	+
chr2	11633541.0	11647180.0	NM_033090_intron_0_2_chr2_11633542_f	+
chr2	11624978.0	11647177.0	NM_014668_intron_0_2_chr2_11624979_f	+
chr2	11837395.0	11856256.0	NM_145693_intron_0_2_chr2_11837396_f	+
chr2	14723659.0	14724665.0	NM_145175_intron_0_2_chr2_14723660_f	+
chr2	16031463.0	16032667.0	NM_005378_intron_0_2_chr2_16031464_f	+
chr2	16691025.0	16726759.0	NM_030797_intron_9_2_chr2_16691026_r	-
chr2	16726915.0	16768675.0	NM_030797_intron_10_2_chr2_16726916_r	-
chr2	17643813.0	17694964.0	NM_003385_intron_0_2_chr2_17643814_f	+
chr2	17848846.0	17856520.0	NM_024624_intron_25_2_chr2_17848847_r	-
chr2	17856862.0	17862823.0	NM_182625_intron_0_2_chr2_17856863_f	+
chr2	17981701.0	18020574.0	NM_002252_intron_0_2_chr2_17981702_f	+
chr2	18020766.0	18033844.0	NM_002252_intron_1_2_chr2_18020767_f	+
chr2	19475226.0	19479729.0	NM_145260_intron_1_2_chr2_19475227_r	-
chr2	20346475.0	20346650.0	NM_001006946_intron_4_2_chr2_20346476_r	-
chr2	20922853.0	20944424.0	NM_021925_intron_5_2_chr2_20922854_r	-
chr2	24075169.0	24092821.0	NM_181713_intron_0_2_chr2_24075170_f	+
chr2	24174033.0	24181834.0	NM_025203_intron_2_2_chr2_24174034_r	-
chr2	24218852.0	24219251.0	NM_147184_intron_4_2_chr2_24218853_r	-
chr2	24257068.0	24257638.0	NM_199346_intron_3_2_chr2_24257069_r	-
chr2	24309694.0	24309986.0	NM_001040710_intron_0_2_chr2_24309695_f	+
chr2	24462635.0	24494823.0	NM_006277_intron_38_2_chr2_24462636_r	-
chr2	24462635.0	24494823.0	NM_019595_intron_37_2_chr2_24462636_r	-
chr2	24462635.0	24494823.0	NM_147152_intron_28_2_chr2_24462636_r	-
chr2	24719080.0	24778485.0	NM_003743_intron_0_2_chr2_24719081_f	+
chr2	24778642.0	24793180.0	NM_003743_intron_1_2_chr2_24778643_f	+
chr2	24719080.0	24778485.0	NM_147223_intron_0_2_chr2_24719081_f	+
chr2	24778642.0	24793180.0	NM_147223_intron_1_2_chr2_24778643_f	+
chr2	24719080.0	24778485.0	NM_147233_intron_0_2_chr2_24719081_f	+
chr2	24778642.0	24793180.0	NM_147233_intron_1_2_chr2_24778643_f	+
chr2	24928040.0	24928371.0	NM_024322_intron_0_2_chr2_24928041_f	+
chr2	25299312.0	25303017.0	NM_000939_intron_1_2_chr2_25299313_r	-
chr2	25299312.0	25300155.0	NM_001035256_intron_1_2_chr2_25299313_r	-
chr2	25300205.0	25303017.0	NM_001035256_intron_2_2_chr2_25300206_r	-
chr2	25448681.0	25476345.0	NM_022552_intron_21_2_chr2_25448682_r	-
chr2	25448681.0	25476949.0	NM_175629_intron_21_2_chr2_25448682_r	-
chr2	25448681.0	25476949.0	NM_175630_intron_2_2_chr2_25448682_r	-
chr2	25787181.0	25807905.0	NM_021907_intron_19_2_chr2_25787182_r	-
chr2	25787181.0	25807905.0	NM_033147_intron_18_2_chr2_25787182_r	-
chr2	25787181.0	25807905.0	NM_033148_intron_17_2_chr2_25787182_r	-
chr2	25787181.0	25807905.0	NM_183360_intron_18_2_chr2_25787182_r	-
chr2	25787181.0	25807905.0	NM_183361_intron_16_2_chr2_25787182_r	-
chr2	26379509.0	26388765.0	NM_000183_intron_0_2_chr2_26379510_f	+
chr2	26982773.0	27033014.0	NM_020134_intron_0_2_chr2_26982774_f	+
chr2	27105321.0	27156730.0	NM_012326_intron_0_2_chr2_27105322_f	+
chr2	27186312.0	27187431.0	NM_001035507_intron_0_2_chr2_27186313_f	+
chr2	27186312.0	27187431.0	NM_021831_intron_0_2_chr2_27186313_f	+
chr2	27238896.0	27253364.0	NM_006569_intron_5_2_chr2_27238897_r	-
chr2	27273213.0	27273488.0	NM_178553_intron_0_2_chr2_27273214_r	-
chr2	27273541.0	27273821.0	NM_178553_intron_1_2_chr2_27273542_r	-
chr2	27342309.0	27345985.0	NM_021095_intron_14_2_chr2_27342310_r	-
chr2	27346052.0	27346538.0	NM_021095_intron_15_2_chr2_27346053_r	-
chr2	27410072.0	27410624.0	NM_173650_intron_0_2_chr2_27410073_f	+
chr2	27410906.0	27411244.0	NM_173650_intron_1_2_chr2_27410907_f	+
chr2	27442427.0	27442678.0	NM_003353_intron_0_2_chr2_27442428_r	-
chr2	27457040.0	27457569.0	NM_002437_intron_6_2_chr2_27457041_r	-
chr2	27478096.0	27491256.0	NM_001035521_intron_17_2_chr2_27478097_r	-
chr2	27478096.0	27484831.0	NM_001521_intron_17_2_chr2_27478097_r	-
chr2	27484907.0	27491256.0	NM_001521_intron_18_2_chr2_27484908_r	-
chr2	27544028.0	27544081.0	NM_002707_intron_9_2_chr2_27544029_r	-
chr2	27563249.0	27567771.0	NM_013392_intron_0_2_chr2_27563250_f	+
chr2	27629221.0	27629395.0	NM_022823_intron_5_2_chr2_27629222_r	-
chr2	27762435.0	27763467.0	NM_024584_intron_0_2_chr2_27762436_r	-
chr2	27796799.0	27797846.0	NM_014860_intron_4_2_chr2_27796800_r	-
chr2	28025360.0	28026900.0	NM_199193_intron_0_2_chr2_28025361_f	+
chr2	28026966.0	28029050.0	NM_199193_intron_1_2_chr2_28026967_f	+
chr2	28025360.0	28026900.0	NM_199194_intron_0_2_chr2_28025361_f	+
chr2	28026966.0	28029050.0	NM_199194_intron_1_2_chr2_28026967_f	+
chr2	28025360.0	28029050.0	NM_004899_intron_0_2_chr2_28025361_f	+
chr2	28025360.0	28029050.0	NM_199191_intron_0_2_chr2_28025361_f	+
chr2	28025360.0	28029050.0	NM_199192_intron_0_2_chr2_28025361_f	+
chr2	28886337.0	28886554.0	NM_206876_intron_0_2_chr2_28886338_f	+
chr2	28945464.0	28949129.0	NM_182756_intron_0_2_chr2_28945465_f	+
chr2	28949203.0	28950513.0	NM_182756_intron_1_2_chr2_28949204_f	+
chr2	29116055.0	29129241.0	NM_199280_intron_0_2_chr2_29116056_f	+
chr2	29250182.0	29255890.0	NM_024692_intron_0_2_chr2_29250183_f	+
chr2	30281579.0	30291144.0	NM_016061_intron_0_2_chr2_30281580_f	+
chr2	30921874.0	30941818.0	NM_144575_intron_21_2_chr2_30921875_r	-
chr2	32176212.0	32176312.0	NM_032574_intron_3_2_chr2_32176213_r	-
chr2	32389399.0	32393494.0	NM_021209_intron_6_2_chr2_32389400_r	-
chr2	32393613.0	32402306.0	NM_021209_intron_7_2_chr2_32393614_r	-
chr2	33573309.0	33584537.0	NM_170672_intron_0_2_chr2_33573310_f	+
chr2	33584661.0	33648427.0	NM_170672_intron_1_2_chr2_33584662_f	+
chr2	33648560.0	33651727.0	NM_170672_intron_2_2_chr2_33648561_f	+
chr2	36835767.0	36855146.0	NM_053276_intron_0_2_chr2_36835768_f	+
chr2	37222230.0	37223062.0	NM_019024_intron_34_2_chr2_37222231_r	-
chr2	37223364.0	37227162.0	NM_174931_intron_0_2_chr2_37223365_f	+
chr2	37286616.0	37287650.0	NM_002759_intron_14_2_chr2_37286617_r	-
chr2	37785616.0	37810219.0	NM_006449_intron_0_2_chr2_37785617_r	-
chr2	38214183.0	38214573.0	NM_000104_intron_1_2_chr2_38214184_r	-
chr2	38269983.0	38270303.0	NM_173652_intron_0_2_chr2_38269984_f	+
chr2	38270407.0	38319081.0	NM_173652_intron_1_2_chr2_38270408_f	+
chr2	38917074.0	38917764.0	NM_024775_intron_0_2_chr2_38917075_f	+
chr2	39007204.0	39014579.0	NM_198963_intron_22_2_chr2_39007205_r	-
chr2	43731206.0	43734436.0	NM_001083953_intron_36_2_chr2_43731207_r	-
chr2	43731206.0	43734720.0	NM_022065_intron_36_2_chr2_43731207_r	-
chr2	43776166.0	43783457.0	NM_172069_intron_0_2_chr2_43776167_f	+
chr2	45744231.0	45750008.0	NM_018079_intron_19_2_chr2_45744232_r	-
chr2	46651602.0	46657734.0	NM_080653_intron_0_2_chr2_46651603_r	-
chr2	46753975.0	46755759.0	NM_173074_intron_5_2_chr2_46753976_r	-
chr2	46753975.0	46755759.0	NM_002643_intron_4_2_chr2_46753976_r	-
chr2	46837901.0	46897308.0	NM_014011_intron_0_2_chr2_46837902_f	+
chr2	46838239.0	46897308.0	NM_144949_intron_0_2_chr2_46838240_f	+
chr2	47047967.0	47054512.0	NM_139279_intron_2_2_chr2_47047968_r	-
chr2	47978559.0	48044278.0	NM_025133_intron_21_2_chr2_47978560_r	-
chr2	47978559.0	48044278.0	NM_018693_intron_16_2_chr2_47978560_r	-
chr2	47978559.0	48044278.0	NM_012167_intron_14_2_chr2_47978560_r	-
chr2	48453604.0	48467350.0	NM_002158_intron_0_2_chr2_48453605_f	+
chr2	48467492.0	48484990.0	NM_002158_intron_1_2_chr2_48467493_f	+
chr2	48707876.0	48719376.0	NM_172311_intron_0_2_chr2_48707877_f	+
chr2	53993653.0	53998615.0	NM_006794_intron_0_2_chr2_53993654_r	-
chr2	54088071.0	54109330.0	NM_014614_intron_45_2_chr2_54088072_r	-
chr2	54469789.0	54482507.0	NM_173486_intron_0_2_chr2_54469790_f	+
chr2	54595306.0	54665159.0	NM_003128_intron_0_2_chr2_54595307_f	+
chr2	55361280.0	55366818.0	NM_152385_intron_10_2_chr2_55361281_r	-
chr2	55366991.0	55371009.0	NM_152385_intron_11_2_chr2_55366992_r	-
chr2	55371495.0	55371594.0	NM_002954_intron_0_2_chr2_55371496_f	+
chr2	55402652.0	55405167.0	NM_001005369_intron_12_2_chr2_55402653_r	-
chr2	55405305.0	55406355.0	NM_001005369_intron_13_2_chr2_55405306_r	-
chr2	55406422.0	55407364.0	NM_001005369_intron_14_2_chr2_55406423_r	-
chr2	55407526.0	55407603.0	NM_001005369_intron_15_2_chr2_55407527_r	-
chr2	55402652.0	55406355.0	NM_002453_intron_12_2_chr2_55402653_r	-
chr2	55406422.0	55407364.0	NM_002453_intron_13_2_chr2_55406423_r	-
chr2	55407526.0	55407955.0	NM_002453_intron_14_2_chr2_55407527_r	-
chr2	56061233.0	56061684.0	NM_004105_intron_9_2_chr2_56061234_r	-
chr2	56061233.0	56061684.0	NM_001039348_intron_9_2_chr2_56061234_r	-
chr2	56061725.0	56062496.0	NM_001039348_intron_10_2_chr2_56061726_r	-
chr2	56061233.0	56062496.0	NM_001039349_intron_9_2_chr2_56061234_r	-
chr2	58185654.0	58187612.0	NM_006296_intron_0_2_chr2_58185655_f	+
chr2	61205244.0	61207634.0	NM_032506_intron_0_2_chr2_61205245_f	+
chr2	61207771.0	61209127.0	NM_032506_intron_1_2_chr2_61207772_f	+
chr2	61317957.0	61320105.0	NM_152392_intron_0_2_chr2_61317958_f	+
chr2	61320191.0	61323497.0	NM_152392_intron_1_2_chr2_61320192_f	+
chr2	61672689.0	61676347.0	NM_003400_intron_23_2_chr2_61672690_r	-
chr2	61981146.0	61992644.0	NM_032180_intron_4_2_chr2_61981147_r	-
chr2	62335141.0	62360997.0	NM_006577_intron_0_2_chr2_62335142_f	+
chr2	62844838.0	62845682.0	NM_015252_intron_0_2_chr2_62844839_f	+
chr2	63189683.0	63190034.0	NM_014562_intron_0_2_chr2_63189684_f	+
chr2	63190103.0	63191665.0	NM_014562_intron_1_2_chr2_63190104_f	+
chr2	64122804.0	64157722.0	NM_001005739_intron_21_2_chr2_64122805_r	-
chr2	64122804.0	64157722.0	NM_016516_intron_21_2_chr2_64122805_r	-
chr2	64663397.0	64690227.0	NM_001002243_intron_0_2_chr2_64663398_f	+
chr2	64663397.0	64690227.0	NM_017657_intron_0_2_chr2_64663398_f	+
chr2	64663397.0	64690227.0	NM_203437_intron_0_2_chr2_64663398_f	+
chr2	64775660.0	64792404.0	NM_014755_intron_0_2_chr2_64775661_r	-
chr2	65195313.0	65208183.0	NM_015147_intron_0_2_chr2_65195314_f	+
chr2	68186102.0	68201727.0	NM_006333_intron_3_2_chr2_68186103_r	-
chr2	68186102.0	68201740.0	NM_173177_intron_3_2_chr2_68186103_r	-
chr2	68603961.0	68604926.0	NM_001024680_intron_1_2_chr2_68603962_r	-
chr2	68605253.0	68605993.0	NM_001024680_intron_2_2_chr2_68605254_r	-
chr2	69782057.0	69782357.0	NM_014911_intron_20_2_chr2_69782058_r	-
chr2	69880958.0	69920302.0	NM_001153_intron_0_2_chr2_69880959_f	+
chr2	70320780.0	70321449.0	NM_017880_intron_7_2_chr2_70320781_r	-
chr2	70321718.0	70329755.0	NM_017880_intron_8_2_chr2_70321719_r	-
chr2	70845229.0	70851852.0	NM_017483_intron_8_2_chr2_70845230_r	-
chr2	70851971.0	70906672.0	NM_017483_intron_9_2_chr2_70851972_r	-
chr2	70845229.0	70851852.0	NM_017488_intron_14_2_chr2_70845230_r	-
chr2	70851971.0	70906672.0	NM_017488_intron_15_2_chr2_70851972_r	-
chr2	70845229.0	70851852.0	NM_017482_intron_10_2_chr2_70845230_r	-
chr2	70851971.0	70906672.0	NM_017482_intron_11_2_chr2_70851972_r	-
chr2	70845229.0	70851852.0	NM_017484_intron_5_2_chr2_70845230_r	-
chr2	70851971.0	70906672.0	NM_017484_intron_6_2_chr2_70851972_r	-
chr2	70845229.0	70851852.0	NM_001617_intron_13_2_chr2_70845230_r	-
chr2	70851971.0	70906672.0	NM_001617_intron_14_2_chr2_70851972_r	-
chr2	71341385.0	71365712.0	NM_020459_intron_2_2_chr2_71341386_r	-
chr2	71470650.0	71487537.0	NM_001014972_intron_0_2_chr2_71470651_f	+
chr2	71470660.0	71487537.0	NM_014497_intron_0_2_chr2_71470661_f	+
chr2	73353145.0	73357643.0	NM_006062_intron_0_2_chr2_73353146_f	+
chr2	73357752.0	73358833.0	NM_006062_intron_1_2_chr2_73357753_f	+
chr2	73358973.0	73359443.0	NM_006062_intron_2_2_chr2_73358974_f	+
chr2	73780484.0	73781099.0	NM_003960_intron_0_2_chr2_73780485_r	-
chr2	73783936.0	73809861.0	NM_145300_intron_0_2_chr2_73783937_f	+
chr2	73809932.0	73811090.0	NM_145300_intron_1_2_chr2_73809933_f	+
chr2	73873373.0	73876083.0	NM_016058_intron_3_2_chr2_73873374_r	-
chr2	73967778.0	73969626.0	NM_201647_intron_0_2_chr2_73967779_f	+
chr2	73967852.0	73968186.0	NM_006463_intron_0_2_chr2_73967853_f	+
chr2	73968292.0	73969626.0	NM_006463_intron_1_2_chr2_73968293_f	+
chr2	73968292.0	73969626.0	NM_213622_intron_0_2_chr2_73968293_f	+
chr2	74031833.0	74040057.0	NM_001615_intron_0_2_chr2_74031834_f	+
chr2	74337524.0	74344486.0	NM_006636_intron_0_2_chr2_74337525_f	+
chr2	74337524.0	74340163.0	NM_001040409_intron_0_2_chr2_74337525_f	+
chr2	74340261.0	74344486.0	NM_001040409_intron_1_2_chr2_74340262_f	+
chr2	74453807.0	74466901.0	NM_133478_intron_25_2_chr2_74453808_r	-
chr2	74466968.0	74472808.0	NM_133478_intron_26_2_chr2_74466969_r	-
chr2	74472959.0	74477636.0	NM_133478_intron_27_2_chr2_74472960_r	-
chr2	74477685.0	74481239.0	NM_133478_intron_28_2_chr2_74477686_r	-
chr2	74481316.0	74482137.0	NM_133478_intron_29_2_chr2_74481317_r	-
chr2	74560598.0	74560934.0	NM_032118_intron_0_2_chr2_74560599_f	+
chr2	74663984.0	74664274.0	NM_133637_intron_9_2_chr2_74663985_r	-
chr2	74664530.0	74664921.0	NM_133637_intron_10_2_chr2_74664531_r	-
chr2	74691428.0	74692657.0	NM_032603_intron_12_2_chr2_74691429_r	-
chr2	74779109.0	74786754.0	NM_138804_intron_9_2_chr2_74779110_r	-
chr2	75656989.0	75661145.0	NM_032181_intron_1_2_chr2_75656990_r	-
chr2	75661268.0	75708256.0	NM_032181_intron_2_2_chr2_75661269_r	-
chr2	77660599.0	77660889.0	NM_024993_intron_1_2_chr2_77660600_r	-
chr2	79164554.0	79164863.0	NM_198448_intron_0_2_chr2_79164555_f	+
chr2	79164554.0	79164763.0	NM_001008387_intron_0_2_chr2_79164555_f	+
chr2	79226439.0	79226739.0	NM_006507_intron_4_2_chr2_79226440_r	-
chr2	79259295.0	79259596.0	NM_002909_intron_0_2_chr2_79259296_f	+
chr2	79298220.0	79298508.0	NM_002580_intron_4_2_chr2_79298221_r	-
chr2	79298197.0	79298508.0	NM_138937_intron_4_2_chr2_79298198_r	-
chr2	79651988.0	79790332.0	NM_004389_intron_0_2_chr2_79651989_f	+
chr2	84655365.0	84656600.0	NM_173645_intron_0_2_chr2_84655366_f	+
chr2	84656833.0	84664346.0	NM_173645_intron_1_2_chr2_84656834_f	+
chr2	84664520.0	84687069.0	NM_173645_intron_2_2_chr2_84664521_f	+
chr2	85044500.0	85044784.0	NM_021103_intron_0_2_chr2_85044501_f	+
chr2	85493610.0	85495747.0	NM_032213_intron_0_2_chr2_85493611_f	+
chr2	85540939.0	85549097.0	NM_001747_intron_8_2_chr2_85540940_r	-
chr2	85740845.0	85741387.0	NM_001031738_intron_6_2_chr2_85740846_r	-
chr2	85740845.0	85741387.0	NM_153342_intron_5_2_chr2_85740846_r	-
chr2	86580225.0	86580798.0	NM_018433_intron_0_2_chr2_86580226_f	+
chr2	87594426.0	87659987.0	NM_052871_intron_0_2_chr2_87594427_f	+
chr2	88167366.0	88172914.0	NM_016618_intron_0_2_chr2_88167367_r	-
chr2	88173073.0	88175723.0	NM_016618_intron_1_2_chr2_88173074_r	-
chr2	88175832.0	88194406.0	NM_016618_intron_2_2_chr2_88175833_r	-
chr2	88309237.0	88311919.0	NM_018271_intron_0_2_chr2_88309238_f	+
chr2	88663562.0	88664414.0	NM_152670_intron_0_2_chr2_88663563_f	+
chr2	95240878.0	95244969.0	NM_032788_intron_2_2_chr2_95240879_r	-
chr2	95245058.0	95246858.0	NM_032788_intron_3_2_chr2_95245059_r	-
chr2	95490489.0	95493170.0	NM_016044_intron_0_2_chr2_95490490_f	+
chr2	95679771.0	95681641.0	NM_138800_intron_0_2_chr2_95679772_f	+
chr2	96120041.0	96122438.0	NM_207328_intron_20_2_chr2_96120042_r	-
chr2	96296092.0	96296307.0	NM_139267_intron_7_2_chr2_96296093_r	-
chr2	96353124.0	96353480.0	NM_017849_intron_2_2_chr2_96353125_r	-
chr2	96413177.0	96413358.0	NM_001008949_intron_0_2_chr2_96413178_f	+
chr2	96719154.0	96724531.0	NM_017991_intron_18_2_chr2_96719155_r	-
chr2	96724796.0	96725893.0	NM_017991_intron_19_2_chr2_96724797_r	-
chr2	96955534.0	96957486.0	NM_017789_intron_13_2_chr2_96955535_r	-
chr2	96981662.0	96985524.0	NM_016490_intron_3_2_chr2_96981663_r	-
chr2	97179323.0	97182311.0	NM_199336_intron_6_2_chr2_97179324_r	-
chr2	97654024.0	97655442.0	NM_025190_intron_38_2_chr2_97654025_r	-
chr2	97655549.0	97659924.0	NM_025190_intron_39_2_chr2_97655550_r	-
chr2	97660098.0	97660264.0	NM_025190_intron_40_2_chr2_97660099_r	-
chr2	97660379.0	97664505.0	NM_025190_intron_41_2_chr2_97660380_r	-
chr2	97788655.0	97788896.0	NM_001079_intron_0_2_chr2_97788656_f	+
chr2	97788975.0	97798996.0	NM_001079_intron_1_2_chr2_97788976_f	+
chr2	98162344.0	98168041.0	NM_144992_intron_0_2_chr2_98162345_f	+
chr2	98421515.0	98444919.0	NM_001079878_intron_0_2_chr2_98421516_f	+
chr2	98421515.0	98444919.0	NM_001298_intron_0_2_chr2_98421516_f	+
chr2	98519955.0	98519964.0	NM_001566_intron_0_2_chr2_98519956_f	+
chr2	98520066.0	98593944.0	NM_001566_intron_1_2_chr2_98520067_f	+
chr2	98594006.0	98594926.0	NM_001566_intron_2_2_chr2_98594007_f	+
chr2	98519955.0	98519964.0	NM_004027_intron_0_2_chr2_98519956_f	+
chr2	98520066.0	98593944.0	NM_004027_intron_1_2_chr2_98520067_f	+
chr2	98594006.0	98594926.0	NM_004027_intron_2_2_chr2_98594007_f	+
chr2	98801548.0	98806028.0	NM_012214_intron_14_2_chr2_98801549_r	-
chr2	98921791.0	99010918.0	NM_207362_intron_8_2_chr2_98921792_r	-
chr2	99184537.0	99185830.0	NM_025244_intron_15_2_chr2_99184538_r	-
chr2	99185896.0	99192524.0	NM_025244_intron_16_2_chr2_99185897_r	-
chr2	99192740.0	99193531.0	NM_025244_intron_17_2_chr2_99192741_r	-
chr2	99184493.0	99185830.0	NM_182911_intron_15_2_chr2_99184494_r	-
chr2	99185896.0	99192524.0	NM_182911_intron_16_2_chr2_99185897_r	-
chr2	99192740.0	99202028.0	NM_182911_intron_17_2_chr2_99192741_r	-
chr2	99202157.0	99216408.0	NM_182911_intron_18_2_chr2_99202158_r	-
chr2	99216918.0	99217265.0	NM_144706_intron_0_2_chr2_99216919_f	+
chr2	99217382.0	99222382.0	NM_144706_intron_1_2_chr2_99217383_f	+
chr2	99230032.0	99231281.0	NM_015929_intron_0_2_chr2_99230033_f	+
chr2	99231407.0	99236937.0	NM_015929_intron_1_2_chr2_99231408_f	+
chr2	99230032.0	99230462.0	NM_145196_intron_0_2_chr2_99230033_f	+
chr2	99230525.0	99236937.0	NM_145196_intron_1_2_chr2_99230526_f	+
chr2	99230032.0	99231281.0	NM_145197_intron_0_2_chr2_99230033_f	+
chr2	99231407.0	99231707.0	NM_145197_intron_1_2_chr2_99231408_f	+
chr2	99231835.0	99236937.0	NM_145197_intron_2_2_chr2_99231836_f	+
chr2	99230032.0	99231281.0	NM_145198_intron_0_2_chr2_99230033_f	+
chr2	99231407.0	99233277.0	NM_145198_intron_1_2_chr2_99231408_f	+
chr2	99233393.0	99236937.0	NM_145198_intron_2_2_chr2_99233394_f	+
chr2	99230032.0	99236938.0	NM_145199_intron_0_2_chr2_99230033_f	+
chr2	99256230.0	99261157.0	NM_145212_intron_0_2_chr2_99256231_f	+
chr2	99256230.0	99261157.0	NM_145213_intron_0_2_chr2_99256231_f	+
chr2	99329266.0	99330000.0	NM_175735_intron_4_2_chr2_99329267_r	-
chr2	99370683.0	99373439.0	NM_174898_intron_4_2_chr2_99370684_r	-
chr2	99373530.0	99376030.0	NM_174898_intron_5_2_chr2_99373531_r	-
chr2	99408223.0	99411219.0	NM_005783_intron_3_2_chr2_99408224_r	-
chr2	99539965.0	99564796.0	NM_016316_intron_21_2_chr2_99539966_r	-
chr2	99539965.0	99564796.0	NM_001037872_intron_21_2_chr2_99539966_r	-
chr2	100179498.0	100180483.0	NM_001025108_intron_22_2_chr2_100179499_r	-
chr2	100179498.0	100180483.0	NM_002285_intron_21_2_chr2_100179499_r	-
chr2	100180563.0	100217463.0	NM_002285_intron_22_2_chr2_100180564_r	-
chr2	100481687.0	100490020.0	NM_004854_intron_4_2_chr2_100481688_r	-
chr2	100490091.0	100492353.0	NM_004854_intron_5_2_chr2_100490092_r	-
chr2	100895394.0	100979712.0	NM_002518_intron_0_2_chr2_100895395_f	+
chr2	101077295.0	101077681.0	NM_000993_intron_0_2_chr2_101077296_f	+
chr2	101125621.0	101129087.0	NM_007063_intron_15_2_chr2_101125622_r	-
chr2	101129503.0	101134400.0	NM_007063_intron_16_2_chr2_101129504_r	-
chr2	101134519.0	101165233.0	NM_007063_intron_17_2_chr2_101134520_r	-
chr2	101165344.0	101226106.0	NM_007063_intron_18_2_chr2_101165345_r	-
chr2	102066991.0	102083494.0	NM_004633_intron_0_2_chr2_102066992_f	+
chr2	102074096.0	102083494.0	NM_173343_intron_0_2_chr2_102074097_f	+
chr2	102228995.0	102232696.0	NM_000877_intron_0_2_chr2_102228996_f	+
chr2	102262064.0	102262833.0	NM_003854_intron_0_2_chr2_102262065_f	+
chr2	102412315.0	102413093.0	NM_003856_intron_0_2_chr2_102412316_f	+
chr2	102386601.0	102413093.0	NM_016232_intron_0_2_chr2_102386602_f	+
chr2	102493918.0	102494538.0	NM_003853_intron_0_2_chr2_102493919_f	+
chr2	102494775.0	102498155.0	NM_003853_intron_1_2_chr2_102494776_f	+
chr2	105383293.0	105404599.0	NM_004257_intron_10_2_chr2_105383294_r	-
chr2	105820113.0	105891404.0	NM_001004722_intron_0_2_chr2_105820114_f	+
chr2	105891588.0	105930021.0	NM_001004722_intron_1_2_chr2_105891589_f	+
chr2	105820113.0	105891404.0	NM_003581_intron_0_2_chr2_105820114_f	+
chr2	105891588.0	105930021.0	NM_003581_intron_1_2_chr2_105891589_f	+
chr2	105926871.0	105930021.0	NM_001004720_intron_0_2_chr2_105926872_f	+
chr2	106919008.0	106961949.0	NM_032528_intron_4_2_chr2_106919009_r	-
chr2	108061737.0	108063078.0	NM_021815_intron_0_2_chr2_108061738_f	+
chr2	108364044.0	108368620.0	NM_001056_intron_0_2_chr2_108364045_f	+
chr2	108364044.0	108368620.0	NM_176825_intron_0_2_chr2_108364045_f	+
chr2	108663399.0	108734578.0	NM_004987_intron_0_2_chr2_108663400_f	+
chr2	109006006.0	109063933.0	NM_022336_intron_10_2_chr2_109006007_r	-
chr2	109907941.0	109909116.0	NM_001037866_intron_0_2_chr2_109907942_f	+
chr2	109907941.0	109909116.0	NM_032260_intron_0_2_chr2_109907942_f	+
chr2	110769835.0	110771011.0	NM_032260_intron_18_2_chr2_110769836_r	-
chr2	110769835.0	110771011.0	NM_001037866_intron_18_2_chr2_110769836_r	-
chr2	111051131.0	111052306.0	NM_001037866_intron_18_2_chr2_111051132_r	-
chr2	111051131.0	111052306.0	NM_032260_intron_18_2_chr2_111051132_r	-
chr2	111594996.0	111597540.0	NM_207002_intron_0_2_chr2_111594997_f	+
chr2	111594996.0	111597540.0	NM_006538_intron_0_2_chr2_111594997_f	+
chr2	111594996.0	111597540.0	NM_138621_intron_0_2_chr2_111594997_f	+
chr2	112354657.0	112357749.0	NM_022662_intron_46_2_chr2_112354658_r	-
chr2	113119937.0	113120370.0	NM_005415_intron_0_2_chr2_113119938_f	+
chr2	113257586.0	113258250.0	NM_000575_intron_5_2_chr2_113257587_r	-
chr2	113310052.0	113310515.0	NM_000576_intron_5_2_chr2_113310053_r	-
chr2	113451886.0	113452427.0	NM_019618_intron_0_2_chr2_113451887_f	+
chr2	113505574.0	113526624.0	NM_014438_intron_4_2_chr2_113505575_r	-
chr2	113505574.0	113526624.0	NM_173178_intron_3_2_chr2_113505575_r	-
chr2	113532551.0	113533219.0	NM_173170_intron_0_2_chr2_113532552_f	+
chr2	113533049.0	113533219.0	NM_012275_intron_0_2_chr2_113533050_f	+
chr2	113541824.0	113546518.0	NM_173161_intron_0_2_chr2_113541825_f	+
chr2	113647862.0	113656153.0	NM_012455_intron_0_2_chr2_113647863_f	+
chr2	113752276.0	113752637.0	NM_003466_intron_10_2_chr2_113752277_r	-
chr2	113752276.0	113752637.0	NM_013951_intron_9_2_chr2_113752277_r	-
chr2	113752276.0	113752637.0	NM_013952_intron_10_2_chr2_113752277_r	-
chr2	113752276.0	113752637.0	NM_013953_intron_8_2_chr2_113752277_r	-
chr2	113752276.0	113752637.0	NM_013992_intron_7_2_chr2_113752277_r	-
chr2	114101207.0	114102360.0	NM_007082_intron_0_2_chr2_114101208_f	+
chr2	114101207.0	114102360.0	NM_013412_intron_0_2_chr2_114101208_f	+
chr2	118562347.0	118570224.0	NM_016133_intron_0_2_chr2_118562348_f	+
chr2	119813777.0	119813964.0	NM_001017927_intron_4_2_chr2_119813778_r	-
chr2	119814167.0	119840162.0	NM_001017927_intron_5_2_chr2_119814168_r	-
chr2	120018316.0	120019890.0	NM_001029996_intron_0_2_chr2_120018317_f	+
chr2	120020076.0	120022890.0	NM_001029996_intron_1_2_chr2_120020077_f	+
chr2	120022991.0	120033494.0	NM_001029996_intron_2_2_chr2_120022992_f	+
chr2	120033581.0	120033733.0	NM_001029996_intron_3_2_chr2_120033582_f	+
chr2	120033832.0	120035819.0	NM_001029996_intron_4_2_chr2_120033833_f	+
chr2	120035920.0	120060924.0	NM_001029996_intron_5_2_chr2_120035921_f	+
chr2	120061028.0	120075023.0	NM_001029996_intron_6_2_chr2_120061029_f	+
chr2	120075183.0	120076423.0	NM_001029996_intron_7_2_chr2_120075184_f	+
chr2	120076568.0	120078477.0	NM_001029996_intron_8_2_chr2_120076569_f	+
chr2	120153082.0	120154637.0	NM_030577_intron_0_2_chr2_120153083_f	+
chr2	120234190.0	120283642.0	NM_002830_intron_0_2_chr2_120234191_f	+
chr2	120487016.0	120492882.0	NM_020909_intron_0_2_chr2_120487017_f	+
chr2	120726786.0	120752423.0	NM_002881_intron_0_2_chr2_120726787_f	+
chr2	121266244.0	121271096.0	NM_005270_intron_0_2_chr2_121266245_f	+
chr2	122079986.0	122123177.0	NM_015282_intron_37_2_chr2_122079987_r	-
chr2	127677377.0	127679464.0	NM_001001665_intron_6_2_chr2_127677378_r	-
chr2	127892298.0	127893727.0	NM_000312_intron_0_2_chr2_127892299_f	+
chr2	128009637.0	128033504.0	NM_001080527_intron_0_2_chr2_128009638_f	+
chr2	128244808.0	128284815.0	NM_018383_intron_20_2_chr2_128244809_r	-
chr2	128244808.0	128284815.0	NM_001006623_intron_6_2_chr2_128244809_r	-
chr2	128244808.0	128284815.0	NM_001006622_intron_4_2_chr2_128244809_r	-
chr2	128348076.0	128358006.0	NM_031445_intron_5_2_chr2_128348077_r	-
chr2	128358116.0	128358561.0	NM_031445_intron_6_2_chr2_128358117_r	-
chr2	131346986.0	131353365.0	NM_152698_intron_0_2_chr2_131346987_f	+
chr2	131508366.0	131508701.0	NM_015320_intron_0_2_chr2_131508367_f	+
chr2	131508803.0	131522256.0	NM_015320_intron_1_2_chr2_131508804_f	+
chr2	131508366.0	131508701.0	NM_032995_intron_0_2_chr2_131508367_f	+
chr2	131508803.0	131522256.0	NM_032995_intron_1_2_chr2_131508804_f	+
chr2	131673962.0	131684518.0	NM_001009993_intron_5_2_chr2_131673963_r	-
chr2	131696703.0	131712238.0	NM_017958_intron_0_2_chr2_131696704_f	+
chr2	131696703.0	131712238.0	NM_001031706_intron_0_2_chr2_131696704_f	+
chr2	132313953.0	132341937.0	NM_013310_intron_0_2_chr2_132313954_f	+
chr2	132342135.0	132342813.0	NM_013310_intron_1_2_chr2_132342136_f	+
chr2	132392455.0	132392686.0	NM_214461_intron_1_2_chr2_132392456_r	-
chr2	134108890.0	134150352.0	NM_207481_intron_15_2_chr2_134108891_r	-
chr2	134150420.0	134159518.0	NM_207481_intron_16_2_chr2_134150421_r	-
chr2	134108890.0	134150352.0	NM_207363_intron_17_2_chr2_134108891_r	-
chr2	134150420.0	134159518.0	NM_207363_intron_18_2_chr2_134150421_r	-
chr2	136095798.0	136122428.0	NM_032143_intron_19_2_chr2_136095799_r	-
chr2	136122935.0	136193801.0	NM_015361_intron_0_2_chr2_136122936_f	+
chr2	136194010.0	136196107.0	NM_015361_intron_1_2_chr2_136194011_f	+
chr2	139093421.0	139141458.0	NM_001001664_intron_0_2_chr2_139093422_f	+
chr2	143469037.0	143476649.0	NM_001032998_intron_0_2_chr2_143469038_f	+
chr2	143469037.0	143476649.0	NM_003937_intron_0_2_chr2_143469038_f	+
chr2	143720767.0	143746777.0	NM_018460_intron_0_2_chr2_143720768_f	+
chr2	144800103.0	144802813.0	NM_001006636_intron_8_2_chr2_144800104_r	-
chr2	144802878.0	144826974.0	NM_001006636_intron_9_2_chr2_144802879_r	-
chr2	144827036.0	144885663.0	NM_001006636_intron_10_2_chr2_144827037_r	-
chr2	144800103.0	144802813.0	NM_024659_intron_6_2_chr2_144800104_r	-
chr2	144802878.0	144826974.0	NM_024659_intron_7_2_chr2_144802879_r	-
chr2	144827036.0	144828542.0	NM_024659_intron_8_2_chr2_144827037_r	-
chr2	144828638.0	144923737.0	NM_024659_intron_9_2_chr2_144828639_r	-
chr2	145108718.0	145111237.0	NM_014795_intron_8_2_chr2_145108719_r	-
chr2	148567276.0	148611908.0	NM_002552_intron_12_2_chr2_148567277_r	-
chr2	148567276.0	148611933.0	NM_181741_intron_12_2_chr2_148567277_r	-
chr2	148567276.0	148612748.0	NM_181742_intron_12_2_chr2_148567277_r	-
chr2	149720823.0	149812904.0	NM_177964_intron_0_2_chr2_149720824_f	+
chr2	150012744.0	150119659.0	NM_194317_intron_0_2_chr2_150012745_f	+
chr2	150269171.0	150269685.0	NM_015702_intron_6_2_chr2_150269172_r	-
chr2	151169477.0	151169570.0	NM_005168_intron_4_2_chr2_151169478_r	-
chr2	151964976.0	151971614.0	NM_004688_intron_6_2_chr2_151964977_r	-
chr2	152092055.0	152092435.0	NM_018151_intron_0_2_chr2_152092056_f	+
chr2	152415207.0	152415733.0	NM_004543_intron_146_2_chr2_152415208_r	-
chr2	152415817.0	152416419.0	NM_004543_intron_147_2_chr2_152415818_r	-
chr2	154554324.0	154582956.0	NM_052917_intron_0_2_chr2_154554325_f	+
chr2	154583028.0	154626414.0	NM_052917_intron_1_2_chr2_154583029_f	+
chr2	157012811.0	157014499.0	NM_006186_intron_6_2_chr2_157012812_r	-
chr2	157012811.0	157014499.0	NM_173171_intron_6_2_chr2_157012812_r	-
chr2	157012811.0	157014499.0	NM_173172_intron_6_2_chr2_157012812_r	-
chr2	157012811.0	157014499.0	NM_173173_intron_6_2_chr2_157012812_r	-
chr2	157118533.0	157158117.0	NM_000408_intron_0_2_chr2_157118534_f	+
chr2	157117824.0	157158117.0	NM_001083112_intron_0_2_chr2_157117825_f	+
chr2	158481520.0	158500404.0	NM_001105_intron_8_2_chr2_158481521_r	-
chr2	158500579.0	158508547.0	NM_001105_intron_9_2_chr2_158500580_r	-
chr2	158508666.0	158520260.0	NM_001105_intron_10_2_chr2_158508667_r	-
chr2	158677279.0	158697820.0	NM_173355_intron_0_2_chr2_158677280_f	+
chr2	158697906.0	158784059.0	NM_173355_intron_1_2_chr2_158697907_f	+
chr2	159139238.0	159215199.0	NM_001005476_intron_0_2_chr2_159139239_f	+
chr2	159139238.0	159215199.0	NM_003628_intron_0_2_chr2_159139239_f	+
chr2	159650801.0	159683098.0	NM_033394_intron_0_2_chr2_159650802_f	+
chr2	159683208.0	159747914.0	NM_033394_intron_1_2_chr2_159683209_f	+
chr2	159965111.0	159968445.0	NM_152528_intron_9_2_chr2_159965112_r	-
chr2	160160739.0	160237840.0	NM_013450_intron_34_2_chr2_160160740_r	-
chr2	160237883.0	160298259.0	NM_013450_intron_35_2_chr2_160237884_r	-
chr2	160394624.0	160411026.0	NM_022826_intron_0_2_chr2_160394625_f	+
chr2	161049409.0	161175306.0	NM_002897_intron_12_2_chr2_161049410_r	-
chr2	161049409.0	161175306.0	NM_016836_intron_12_2_chr2_161049410_r	-
chr2	161049409.0	161114385.0	NM_016839_intron_13_2_chr2_161049410_r	-
chr2	161114495.0	161175306.0	NM_016839_intron_14_2_chr2_161114496_r	-
chr2	161819081.0	161861631.0	NM_133484_intron_0_2_chr2_161819082_f	+
chr2	161819081.0	161861631.0	NM_004180_intron_0_2_chr2_161819082_f	+
chr2	161990622.0	161998454.0	NM_005805_intron_0_2_chr2_161990623_f	+
chr2	161998587.0	162000839.0	NM_005805_intron_1_2_chr2_161998588_f	+
chr2	162831204.0	162834174.0	NM_002054_intron_4_2_chr2_162831205_r	-
chr2	164417089.0	164417854.0	NM_018086_intron_1_2_chr2_164417090_r	-
chr2	165634798.0	165637225.0	NM_173512_intron_8_2_chr2_165634799_r	-
chr2	165858461.0	165868567.0	NM_001081676_intron_25_2_chr2_165858462_r	-
chr2	165868764.0	165885839.0	NM_001081676_intron_26_2_chr2_165868765_r	-
chr2	165858461.0	165868567.0	NM_001081677_intron_25_2_chr2_165858462_r	-
chr2	165868764.0	165885839.0	NM_001081677_intron_26_2_chr2_165868765_r	-
chr2	165858461.0	165868567.0	NM_006922_intron_25_2_chr2_165858462_r	-
chr2	165868764.0	165885839.0	NM_006922_intron_26_2_chr2_165868765_r	-
chr2	165921657.0	165977789.0	NM_001040142_intron_0_2_chr2_165921658_f	+
chr2	165976152.0	165977789.0	NM_021007_intron_0_2_chr2_165976153_f	+
chr2	166254604.0	166277059.0	NM_024969_intron_0_2_chr2_166254605_f	+
chr2	167159727.0	167168872.0	NM_002976_intron_23_2_chr2_167159728_r	-
chr2	168500810.0	168550827.0	NM_020981_intron_0_2_chr2_168500811_f	+
chr2	169571550.0	169572334.0	NM_020675_intron_5_2_chr2_169571551_r	-
chr2	169700169.0	169713241.0	NM_003742_intron_26_2_chr2_169700170_r	-
chr2	169747116.0	169748434.0	NM_005771_intron_0_2_chr2_169747117_f	+
chr2	169748736.0	169752146.0	NM_005771_intron_1_2_chr2_169748737_f	+
chr2	169752866.0	169754591.0	NM_005771_intron_2_2_chr2_169752867_f	+
chr2	169754702.0	169763539.0	NM_005771_intron_3_2_chr2_169754703_f	+
chr2	169749284.0	169751469.0	NM_199204_intron_0_2_chr2_169749285_f	+
chr2	169751734.0	169763539.0	NM_199204_intron_1_2_chr2_169751735_f	+
chr2	170254188.0	170255685.0	NM_024622_intron_13_2_chr2_170254189_r	-
chr2	170266507.0	170285658.0	NM_004792_intron_0_2_chr2_170266508_f	+
chr2	170285711.0	170286042.0	NM_004792_intron_1_2_chr2_170285712_f	+
chr2	170376639.0	170377231.0	NM_001008489_intron_0_2_chr2_170376640_f	+
chr2	170377264.0	170379377.0	NM_001008489_intron_1_2_chr2_170377265_f	+
chr2	170376639.0	170377231.0	NM_144711_intron_0_2_chr2_170376640_f	+
chr2	170377264.0	170379377.0	NM_144711_intron_1_2_chr2_170377265_f	+
chr2	170480993.0	170482968.0	NM_003142_intron_0_2_chr2_170480994_f	+
chr2	171499069.0	171500545.0	NM_013445_intron_0_2_chr2_171499070_f	+
chr2	171499065.0	171500545.0	NM_000817_intron_0_2_chr2_171499066_f	+
chr2	172042530.0	172096619.0	NM_024770_intron_6_2_chr2_172042531_r	-
chr2	172096743.0	172115899.0	NM_024770_intron_7_2_chr2_172096744_r	-
chr2	172369644.0	172372163.0	NM_001378_intron_0_2_chr2_172369645_f	+
chr2	173766237.0	173781232.0	NM_133646_intron_0_2_chr2_173766238_f	+
chr2	173766237.0	173781232.0	NM_016653_intron_0_2_chr2_173766238_f	+
chr2	175086052.0	175088509.0	NM_024583_intron_0_2_chr2_175086053_f	+
chr2	175172222.0	175173244.0	NM_001033045_intron_14_2_chr2_175172223_r	-
chr2	175173393.0	175177107.0	NM_001033045_intron_15_2_chr2_175173394_r	-
chr2	175172222.0	175177107.0	NM_152529_intron_14_2_chr2_175172223_r	-
chr2	175275846.0	175324752.0	NM_003387_intron_6_2_chr2_175275847_r	-
chr2	175275846.0	175373008.0	NM_001077269_intron_6_2_chr2_175275847_r	-
chr2	175695315.0	175695440.0	NM_001025201_intron_12_2_chr2_175695316_r	-
chr2	175826721.0	175841294.0	NM_001880_intron_11_2_chr2_175826722_r	-
chr2	175841393.0	175858284.0	NM_001880_intron_12_2_chr2_175841394_r	-
chr2	175871701.0	175871890.0	NM_001689_intron_3_2_chr2_175871702_r	-
chr2	176685881.0	176692394.0	NM_030650_intron_11_2_chr2_176685882_r	-
chr2	176854403.0	176859265.0	NM_006898_intron_0_2_chr2_176854404_f	+
chr2	178566157.0	178578852.0	NM_001077196_intron_15_2_chr2_178566158_r	-
chr2	178566157.0	178588291.0	NM_001077358_intron_15_2_chr2_178566158_r	-
chr2	178595421.0	178612941.0	NM_001077358_intron_17_2_chr2_178595422_r	-
chr2	178566157.0	178588291.0	NM_016953_intron_15_2_chr2_178566158_r	-
chr2	178595421.0	178704535.0	NM_016953_intron_17_2_chr2_178595422_r	-
chr2	178566157.0	178588291.0	NM_001077197_intron_15_2_chr2_178566158_r	-
chr2	178595421.0	178704535.0	NM_001077197_intron_17_2_chr2_178595422_r	-
chr2	178794710.0	178798487.0	NM_001077197_intron_19_2_chr2_178794711_r	-
chr2	178884908.0	178975160.0	NM_032523_intron_0_2_chr2_178884909_f	+
chr2	178975355.0	178996263.0	NM_032523_intron_1_2_chr2_178975356_f	+
chr2	179494888.0	179497445.0	NM_133378_intron_310_2_chr2_179494889_r	-
chr2	179494888.0	179497445.0	NM_133379_intron_44_2_chr2_179494889_r	-
chr2	179494888.0	179497445.0	NM_133437_intron_190_2_chr2_179494889_r	-
chr2	179494888.0	179497445.0	NM_003319_intron_189_2_chr2_179494889_r	-
chr2	179494888.0	179497445.0	NM_133432_intron_190_2_chr2_179494889_r	-
chr2	179568376.0	179575133.0	NM_173648_intron_11_2_chr2_179568377_r	-
chr2	179882099.0	179954731.0	NM_178123_intron_16_2_chr2_179882100_r	-
chr2	180460035.0	180460753.0	NM_152520_intron_7_2_chr2_180460036_r	-
chr2	180460905.0	180551333.0	NM_152520_intron_8_2_chr2_180460906_r	-
chr2	180683690.0	180697302.0	NM_020943_intron_18_2_chr2_180683691_r	-
chr2	181670779.0	181671174.0	NM_182678_intron_0_2_chr2_181670780_f	+
chr2	181671206.0	181672250.0	NM_182678_intron_1_2_chr2_181671207_f	+
chr2	181671206.0	181672250.0	NM_006357_intron_0_2_chr2_181671207_f	+
chr2	182369104.0	182370662.0	NM_002500_intron_0_2_chr2_182369105_r	-
chr2	183212619.0	183212897.0	NM_001003683_intron_13_2_chr2_183212620_r	-
chr2	183406716.0	183407248.0	NM_018981_intron_0_2_chr2_183406717_f	+
chr2	183407305.0	183408173.0	NM_018981_intron_1_2_chr2_183407306_f	+
chr2	188075864.0	188077561.0	NM_005795_intron_11_2_chr2_188075865_r	-
chr2	188077726.0	188077898.0	NM_005795_intron_12_2_chr2_188077727_r	-
chr2	188077989.0	188138271.0	NM_005795_intron_13_2_chr2_188077990_r	-
chr2	188194003.0	188244432.0	NM_001032281_intron_5_2_chr2_188194004_r	-
chr2	188194003.0	188244432.0	NM_006287_intron_6_2_chr2_188194004_r	-
chr2	188983345.0	189073995.0	NM_016315_intron_0_2_chr2_188983346_f	+
chr2	189074122.0	189167891.0	NM_016315_intron_1_2_chr2_189074123_f	+
chr2	189425182.0	189480095.0	NM_052952_intron_0_2_chr2_189425183_r	-
chr2	190351842.0	190354132.0	NM_019048_intron_0_2_chr2_190351843_f	+
chr2	190354186.0	190355607.0	NM_019048_intron_1_2_chr2_190354187_f	+
chr2	190355683.0	190356272.0	NM_019048_intron_2_2_chr2_190355684_f	+
chr2	190451892.0	190452916.0	NM_022353_intron_7_2_chr2_190451893_r	-
chr2	190474825.0	190482021.0	NM_000534_intron_0_2_chr2_190474826_f	+
chr2	190828081.0	190854167.0	NM_001042521_intron_0_2_chr2_190828082_f	+
chr2	190854292.0	190889928.0	NM_001042521_intron_1_2_chr2_190854293_f	+
chr2	190840680.0	190889928.0	NM_001042520_intron_0_2_chr2_190840681_f	+
chr2	190871341.0	190889928.0	NM_001042519_intron_0_2_chr2_190871342_f	+
chr2	190871360.0	190889928.0	NM_032321_intron_0_2_chr2_190871361_f	+
chr2	191034193.0	191050270.0	NM_002194_intron_0_2_chr2_191034194_f	+
chr2	191098735.0	191105523.0	NM_017694_intron_0_2_chr2_191098736_f	+
chr2	191105645.0	191126208.0	NM_017694_intron_1_2_chr2_191105646_f	+
chr2	191339592.0	191340077.0	NM_005966_intron_0_2_chr2_191339593_f	+
chr2	191340214.0	191346208.0	NM_005966_intron_1_2_chr2_191340215_f	+
chr2	191346385.0	191349389.0	NM_005966_intron_2_2_chr2_191346386_f	+
chr2	191700236.0	191703756.0	NM_007315_intron_22_2_chr2_191700237_r	-
chr2	191703910.0	191704249.0	NM_007315_intron_23_2_chr2_191703911_r	-
chr2	191700236.0	191703756.0	NM_139266_intron_20_2_chr2_191700237_r	-
chr2	191703910.0	191704249.0	NM_139266_intron_21_2_chr2_191703911_r	-
chr2	191838436.0	191841178.0	NM_003151_intron_22_2_chr2_191838437_r	-
chr2	191935858.0	191967118.0	NM_012223_intron_0_2_chr2_191935859_f	+
chr2	196347511.0	196370261.0	NM_020342_intron_0_2_chr2_196347512_f	+
chr2	196853657.0	196861562.0	NM_004226_intron_6_2_chr2_196853658_r	-
chr2	197123688.0	197282693.0	NM_020760_intron_27_2_chr2_197123689_r	-
chr2	197877336.0	197888239.0	NM_153697_intron_24_2_chr2_197877337_r	-
chr2	198189080.0	198190011.0	NM_002156_intron_10_2_chr2_198189081_r	-
chr2	198189080.0	198190389.0	NM_199440_intron_10_2_chr2_198189081_r	-
chr2	198472095.0	198475285.0	NM_033030_intron_9_2_chr2_198472096_r	-
chr2	198472095.0	198476212.0	NM_197970_intron_9_2_chr2_198472096_r	-
chr2	198656931.0	198773987.0	NM_006226_intron_0_2_chr2_198656932_f	+
chr2	200146325.0	200150680.0	NM_015265_intron_9_2_chr2_200146326_r	-
chr2	200602000.0	200615290.0	NM_153689_intron_0_2_chr2_200602001_f	+
chr2	200996389.0	201019659.0	NM_015535_intron_0_2_chr2_200996390_f	+
chr2	201019709.0	201079451.0	NM_015535_intron_1_2_chr2_201019710_f	+
chr2	201197320.0	201199856.0	NM_152387_intron_5_2_chr2_201197321_r	-
chr2	201216481.0	201223202.0	NM_152524_intron_0_2_chr2_201216482_f	+
chr2	201502219.0	201503436.0	NM_014670_intron_0_2_chr2_201502220_f	+
chr2	201552091.0	201554792.0	NM_004071_intron_11_2_chr2_201552092_r	-
chr2	201577914.0	201579184.0	NM_130906_intron_5_2_chr2_201577915_r	-
chr2	201577914.0	201579184.0	NM_032472_intron_5_2_chr2_201577915_r	-
chr2	201578054.0	201579033.0	NM_131916_intron_5_2_chr2_201578055_r	-
chr2	201579881.0	201582197.0	NM_021824_intron_0_2_chr2_201579882_f	+
chr2	201648362.0	201649620.0	NM_006190_intron_15_2_chr2_201648363_r	-
chr2	201649669.0	201653718.0	NM_006190_intron_16_2_chr2_201649670_r	-
chr2	201714268.0	201735724.0	NM_173822_intron_9_2_chr2_201714269_r	-
chr2	201735822.0	201761838.0	NM_173822_intron_10_2_chr2_201735823_r	-
chr2	201762288.0	201769109.0	NM_002491_intron_0_2_chr2_201762289_f	+
chr2	201806710.0	201819957.0	NM_003879_intron_0_2_chr2_201806711_f	+
chr2	201873537.0	201875999.0	NM_001230_intron_0_2_chr2_201873538_f	+
chr2	201873537.0	201875999.0	NM_032977_intron_0_2_chr2_201873538_f	+
chr2	201873537.0	201875999.0	NM_032974_intron_0_2_chr2_201873538_f	+
chr2	201923851.0	201924244.0	NM_033358_intron_0_2_chr2_201923852_f	+
chr2	201923851.0	201924244.0	NM_001228_intron_0_2_chr2_201923852_f	+
chr2	201923783.0	201924244.0	NM_033355_intron_0_2_chr2_201923784_f	+
chr2	201923783.0	201924244.0	NM_001080124_intron_0_2_chr2_201923784_f	+
chr2	202110935.0	202141578.0	NM_015049_intron_14_2_chr2_202110936_r	-
chr2	202142167.0	202144974.0	NM_018571_intron_0_2_chr2_202142168_f	+
chr2	202384283.0	202388815.0	NM_033066_intron_20_2_chr2_202384284_r	-
chr2	202459174.0	202471105.0	NM_020919_intron_32_2_chr2_202459175_r	-
chr2	202496776.0	202497722.0	NM_139158_intron_0_2_chr2_202496777_f	+
chr2	203326017.0	203386109.0	NM_173511_intron_0_2_chr2_203326018_f	+
chr2	203519245.0	203559764.0	NM_178231_intron_1_2_chr2_203519246_r	-
chr2	203559834.0	203560758.0	NM_178231_intron_2_2_chr2_203559835_r	-
chr2	203560885.0	203561419.0	NM_178231_intron_3_2_chr2_203560886_r	-
chr2	203519245.0	203560758.0	NM_138468_intron_11_2_chr2_203519246_r	-
chr2	203560885.0	203561847.0	NM_138468_intron_12_2_chr2_203560886_r	-
chr2	203603331.0	203608105.0	NM_024744_intron_0_2_chr2_203603332_f	+
chr2	203608272.0	203614525.0	NM_024744_intron_1_2_chr2_203608273_f	+
chr2	203614644.0	203632088.0	NM_024744_intron_2_2_chr2_203614645_f	+
chr2	204185582.0	204225339.0	NM_213589_intron_12_2_chr2_204185583_r	-
chr2	204185582.0	204225339.0	NM_203365_intron_14_2_chr2_204185583_r	-
chr2	204185582.0	204225339.0	NM_025252_intron_13_2_chr2_204185583_r	-
chr2	206753275.0	206753380.0	NM_017759_intron_8_2_chr2_206753276_r	-
chr2	206753474.0	206776130.0	NM_017759_intron_9_2_chr2_206753475_r	-
chr2	206843912.0	206849570.0	NM_005006_intron_17_2_chr2_206843913_r	-
chr2	206849914.0	206850142.0	NM_001037663_intron_0_2_chr2_206849915_f	+
chr2	206849914.0	206850188.0	NM_021121_intron_0_2_chr2_206849915_f	+
chr2	206867505.0	206903536.0	NM_005279_intron_0_2_chr2_206867506_r	-
chr2	206903655.0	206908038.0	NM_005279_intron_1_2_chr2_206903656_r	-
chr2	206867505.0	206903536.0	NM_001098199_intron_0_2_chr2_206867506_r	-
chr2	206903651.0	206908038.0	NM_001098199_intron_1_2_chr2_206903652_r	-
chr2	208220364.0	208245857.0	NM_004379_intron_0_2_chr2_208220365_f	+
chr2	208220364.0	208245857.0	NM_134442_intron_0_2_chr2_208220365_f	+
chr2	208314634.0	208315071.0	NM_145280_intron_2_2_chr2_208314635_r	-
chr2	208401915.0	208402167.0	NM_152523_intron_0_2_chr2_208401916_f	+
chr2	208459224.0	208459494.0	NM_003468_intron_0_2_chr2_208459225_r	-
chr2	208941797.0	208944115.0	NM_005896_intron_7_2_chr2_208941798_r	-
chr2	208944189.0	208945168.0	NM_005896_intron_8_2_chr2_208944190_r	-
chr2	208956645.0	208961740.0	NM_152671_intron_0_2_chr2_208956646_f	+
chr2	208956645.0	208961740.0	NM_015040_intron_0_2_chr2_208956646_f	+
chr2	210269985.0	210270265.0	NM_031845_intron_0_2_chr2_210269986_f	+
chr2	210270330.0	210315282.0	NM_031845_intron_1_2_chr2_210270331_f	+
chr2	210315359.0	210343371.0	NM_031845_intron_2_2_chr2_210315360_f	+
chr2	210269985.0	210270265.0	NM_002374_intron_0_2_chr2_210269986_f	+
chr2	210270330.0	210315282.0	NM_002374_intron_1_2_chr2_210270331_f	+
chr2	210315359.0	210343371.0	NM_002374_intron_2_2_chr2_210315360_f	+
chr2	210114506.0	210197821.0	NM_001039538_intron_0_2_chr2_210114507_f	+
chr2	210197871.0	210270265.0	NM_001039538_intron_1_2_chr2_210197872_f	+
chr2	210270330.0	210315282.0	NM_001039538_intron_2_2_chr2_210270331_f	+
chr2	210315359.0	210343371.0	NM_001039538_intron_3_2_chr2_210315360_f	+
chr2	210269985.0	210270265.0	NM_031847_intron_0_2_chr2_210269986_f	+
chr2	210270330.0	210315282.0	NM_031847_intron_1_2_chr2_210270331_f	+
chr2	210315359.0	210343371.0	NM_031847_intron_2_2_chr2_210315360_f	+
chr2	210844841.0	210861378.0	NM_152519_intron_13_2_chr2_210844842_r	-
chr2	211166642.0	211166849.0	NM_006055_intron_8_2_chr2_211166643_r	-
chr2	213838874.0	213840410.0	NM_016260_intron_6_2_chr2_213838875_r	-
chr2	213838874.0	213840373.0	NM_001079526_intron_6_2_chr2_213838875_r	-
chr2	213840477.0	213841642.0	NM_001079526_intron_7_2_chr2_213840478_r	-
chr2	215102016.0	215104343.0	NM_001080500_intron_0_2_chr2_215102017_f	+
chr2	216772204.0	216786066.0	NM_138390_intron_0_2_chr2_216772205_f	+
chr2	217104121.0	217104875.0	NM_014140_intron_0_2_chr2_217104122_f	+
chr2	218588198.0	218590691.0	NM_022648_intron_27_2_chr2_218588199_r	-
chr2	218590741.0	218596563.0	NM_022648_intron_28_2_chr2_218590742_r	-
chr2	218596614.0	218597438.0	NM_022648_intron_29_2_chr2_218596615_r	-
chr2	218597480.0	218610423.0	NM_022648_intron_30_2_chr2_218597481_r	-
chr2	218610465.0	218634093.0	NM_022648_intron_31_2_chr2_218610466_r	-
chr2	218816582.0	218819542.0	NM_001557_intron_0_2_chr2_218816583_f	+
chr2	218819594.0	218825005.0	NM_001557_intron_1_2_chr2_218819595_f	+
chr2	218855473.0	218857136.0	NM_000634_intron_0_2_chr2_218855474_r	-
chr2	218907483.0	218907691.0	NM_152862_intron_0_2_chr2_218907484_f	+
chr2	218951445.0	218952287.0	NM_001077191_intron_0_2_chr2_218951446_f	+
chr2	218951445.0	218952795.0	NM_001077194_intron_0_2_chr2_218951446_f	+
chr2	218951445.0	218952908.0	NM_170699_intron_0_2_chr2_218951446_f	+
chr2	219248905.0	219251047.0	NM_020935_intron_22_2_chr2_219248906_r	-
chr2	219251111.0	219252900.0	NM_020935_intron_23_2_chr2_219251112_r	-
chr2	219253041.0	219258405.0	NM_020935_intron_24_2_chr2_219253042_r	-
chr2	219298298.0	219305934.0	NM_032726_intron_0_2_chr2_219298299_f	+
chr2	219339687.0	219340586.0	NM_005081_intron_4_2_chr2_219339688_r	-
chr2	219340754.0	219341928.0	NM_005081_intron_5_2_chr2_219340755_r	-
chr2	219342050.0	219346377.0	NM_005081_intron_6_2_chr2_219342051_r	-
chr2	219346691.0	219348928.0	NM_005081_intron_7_2_chr2_219346692_r	-
chr2	219349104.0	219349207.0	NM_005081_intron_8_2_chr2_219349105_r	-
chr2	219349358.0	219349596.0	NM_005081_intron_9_2_chr2_219349359_r	-
chr2	219349971.0	219351166.0	NM_001079866_intron_0_2_chr2_219349972_f	+
chr2	219349971.0	219350264.0	NM_004328_intron_0_2_chr2_219349972_f	+
chr2	219350473.0	219351166.0	NM_004328_intron_1_2_chr2_219350474_f	+
chr2	219362443.0	219362968.0	NM_015690_intron_0_2_chr2_219362444_f	+
chr2	219401265.0	219417496.0	NM_014640_intron_0_2_chr2_219401266_f	+
chr2	219417575.0	219427806.0	NM_014640_intron_1_2_chr2_219417576_f	+
chr2	219683407.0	219683601.0	NM_005209_intron_3_2_chr2_219683408_r	-
chr2	219683407.0	219683601.0	NM_057094_intron_3_2_chr2_219683408_r	-
chr2	219730791.0	219731714.0	NM_194302_intron_33_2_chr2_219730792_r	-
chr2	219730791.0	219731714.0	NM_152389_intron_2_2_chr2_219730792_r	-
chr2	219848589.0	219850946.0	NM_024782_intron_6_2_chr2_219848590_r	-
chr2	219918280.0	219919761.0	NM_024085_intron_13_2_chr2_219918281_r	-
chr2	219918280.0	219918660.0	NM_001077198_intron_13_2_chr2_219918281_r	-
chr2	219918712.0	219919761.0	NM_001077198_intron_14_2_chr2_219918713_r	-
chr2	219920127.0	219920454.0	NM_018089_intron_0_2_chr2_219920128_f	+
chr2	219920185.0	219920454.0	NM_001042410_intron_0_2_chr2_219920186_f	+
chr2	219933858.0	219935455.0	NM_024506_intron_15_2_chr2_219933859_r	-
chr2	219935749.0	219936122.0	NM_001008910_intron_0_2_chr2_219935750_f	+
chr2	219936023.0	219936122.0	NM_003691_intron_0_2_chr2_219936024_f	+
chr2	219969745.0	219970024.0	NM_001039550_intron_0_2_chr2_219969746_f	+
chr2	219969745.0	219970024.0	NM_006736_intron_0_2_chr2_219969746_f	+
chr2	220189165.0	220190182.0	NM_013335_intron_0_2_chr2_220189166_f	+
chr2	220189481.0	220190187.0	NM_205847_intron_0_2_chr2_220189482_f	+
chr2	220234604.0	220234915.0	NM_001005209_intron_0_2_chr2_220234605_f	+
chr2	220317972.0	220318186.0	NM_201574_intron_0_2_chr2_220317973_f	+
chr2	223551481.0	223578052.0	NM_004457_intron_0_2_chr2_223551482_f	+
chr2	223578111.0	223590896.0	NM_004457_intron_1_2_chr2_223578112_f	+
chr2	223591003.0	223598955.0	NM_004457_intron_2_2_chr2_223591004_f	+
chr2	223551481.0	223578052.0	NM_203372_intron_0_2_chr2_223551482_f	+
chr2	223578111.0	223598955.0	NM_203372_intron_1_2_chr2_223578112_f	+
chr2	223742497.0	223743030.0	NM_080671_intron_0_2_chr2_223742498_f	+
chr2	224289519.0	224292507.0	NM_003469_intron_0_2_chr2_224289520_r	-
chr2	224692144.0	224729320.0	NM_006216_intron_7_2_chr2_224692145_r	-
chr2	225520834.0	225524371.0	NM_014689_intron_29_2_chr2_225520835_r	-
chr2	227526308.0	227554824.0	NM_032276_intron_0_2_chr2_227526309_f	+
chr2	227837805.0	227854227.0	NM_000092_intron_46_2_chr2_227837806_r	-
chr2	228017746.0	228018898.0	NM_020194_intron_0_2_chr2_228017747_f	+
chr2	228019010.0	228019826.0	NM_020194_intron_1_2_chr2_228019011_f	+
chr2	228392541.0	228408163.0	NM_025243_intron_4_2_chr2_228392542_r	-
chr2	229953114.0	229961234.0	NM_017933_intron_2_2_chr2_229953115_r	-
chr2	230570349.0	230612100.0	NM_004238_intron_39_2_chr2_230570350_r	-
chr2	230749587.0	230758775.0	NM_152527_intron_3_2_chr2_230749588_r	-
chr2	230907148.0	230910093.0	NM_004509_intron_16_2_chr2_230907149_r	-
chr2	230907148.0	230910093.0	NM_080424_intron_17_2_chr2_230907149_r	-
chr2	230907148.0	230910093.0	NM_004510_intron_13_2_chr2_230907149_r	-
chr2	231403450.0	231450178.0	NM_016289_intron_0_2_chr2_231403451_f	+
chr2	231601316.0	231615387.0	NM_005683_intron_0_2_chr2_231601317_r	-
chr2	231888917.0	231896417.0	NM_025139_intron_0_2_chr2_231888918_f	+
chr2	232203848.0	232204297.0	NM_173513_intron_1_2_chr2_232203849_r	-
chr2	232476753.0	232478769.0	NM_022730_intron_0_2_chr2_232476754_f	+
chr2	232651980.0	232705049.0	NM_152383_intron_0_2_chr2_232651981_f	+
chr2	233176969.0	233177933.0	NM_004826_intron_16_2_chr2_233176970_r	-
chr2	233387607.0	233390799.0	NM_015575_intron_0_2_chr2_233387608_f	+
chr2	233390869.0	233393638.0	NM_015575_intron_1_2_chr2_233390870_f	+
chr2	233393704.0	233424631.0	NM_015575_intron_2_2_chr2_233393705_f	+
chr2	233424701.0	233425369.0	NM_015575_intron_3_2_chr2_233424702_f	+
chr2	233665179.0	233703282.0	NM_019850_intron_13_2_chr2_233665180_r	-
chr2	233998668.0	233999807.0	NM_000541_intron_0_2_chr2_233998669_f	+
chr2	234608077.0	234617177.0	NM_024080_intron_0_2_chr2_234608078_f	+
chr2	235642814.0	235685946.0	NM_014521_intron_0_2_chr2_235642815_f	+
chr2	235686020.0	235725514.0	NM_014521_intron_1_2_chr2_235686021_f	+
chr2	237249188.0	237251423.0	NM_001047841_intron_0_2_chr2_237249189_f	+
chr2	237251532.0	237252699.0	NM_001047841_intron_1_2_chr2_237251533_f	+
chr2	237252794.0	237271082.0	NM_001047841_intron_2_2_chr2_237252795_f	+
chr2	237260567.0	237271082.0	NM_020311_intron_0_2_chr2_237260568_f	+
chr2	237776685.0	237777769.0	NM_006710_intron_0_2_chr2_237776686_f	+
chr2	237776685.0	237777374.0	NM_198189_intron_0_2_chr2_237776686_f	+
chr2	237777439.0	237777769.0	NM_198189_intron_1_2_chr2_237777440_f	+
chr2	238087490.0	238104595.0	NM_004369_intron_42_2_chr2_238087491_r	-
chr2	238087490.0	238104595.0	NM_057164_intron_42_2_chr2_238087491_r	-
chr2	238087490.0	238104595.0	NM_057165_intron_41_2_chr2_238087491_r	-
chr2	238087490.0	238104595.0	NM_057166_intron_41_2_chr2_238087491_r	-
chr2	238087490.0	238104595.0	NM_057167_intron_41_2_chr2_238087491_r	-
chr2	238178080.0	238184045.0	NM_001042467_intron_0_2_chr2_238178081_f	+
chr2	238178080.0	238184045.0	NM_024101_intron_0_2_chr2_238178081_f	+
chr2	238276800.0	238281109.0	NM_022449_intron_4_2_chr2_238276801_r	-
chr2	238489504.0	238504234.0	NM_001080504_intron_0_2_chr2_238489505_f	+
chr2	238657774.0	238663733.0	NM_080678_intron_0_2_chr2_238657775_f	+
chr2	238968596.0	238978989.0	NM_022817_intron_21_2_chr2_238968597_r	-
chr2	240010867.0	240058324.0	NM_006037_intron_25_2_chr2_240010868_r	-
chr2	240799851.0	240800026.0	NM_148961_intron_2_2_chr2_240799852_r	-
chr2	241228521.0	241231829.0	NM_018226_intron_0_2_chr2_241228522_f	+
chr2	241231970.0	241232516.0	NM_018226_intron_1_2_chr2_241231971_f	+
chr2	241457219.0	241479528.0	NM_004321_intron_45_2_chr2_241457220_r	-
chr2	241802479.0	241808818.0	NM_015148_intron_16_2_chr2_241802480_r	-
chr2	241926311.0	241927881.0	NM_203346_intron_25_2_chr2_241926312_r	-
chr2	241927946.0	241932165.0	NM_203346_intron_26_2_chr2_241927947_r	-
chr2	241926311.0	241927881.0	NM_005336_intron_25_2_chr2_241926312_r	-
chr2	241927946.0	241974974.0	NM_005336_intron_26_2_chr2_241927947_r	-
chr2	241975015.0	241976903.0	NM_001008491_intron_0_2_chr2_241975016_f	+
chr2	241977004.0	241983620.0	NM_001008491_intron_1_2_chr2_241977005_f	+
chr2	241975015.0	241983620.0	NM_006155_intron_0_2_chr2_241975016_f	+
chr2	241975387.0	241979607.0	NM_001008492_intron_0_2_chr2_241975388_f	+
chr2	241979692.0	241983620.0	NM_001008492_intron_1_2_chr2_241979693_f	+
chr2	241975387.0	241983620.0	NM_004404_intron_0_2_chr2_241975388_f	+
chr2	242015793.0	242032488.0	NM_014808_intron_0_2_chr2_242015794_f	+
chr2	242167540.0	242167909.0	NM_006374_intron_10_2_chr2_242167541_r	-
chr2	242218398.0	242218859.0	NM_032515_intron_0_2_chr2_242218399_f	+
chr2	242394100.0	242394537.0	NM_152783_intron_0_2_chr2_242394101_f	+
chr3	213746.0	261295.0	NM_006614_intron_0_2_chr3_213747_f	+
chr3	261375.0	336365.0	NM_006614_intron_1_2_chr3_261376_f	+
chr3	1109813.0	1164610.0	NM_014461_intron_0_2_chr3_1109814_f	+
chr3	2117323.0	2355861.0	NM_175607_intron_0_2_chr3_2117324_f	+
chr3	2355917.0	2588099.0	NM_175607_intron_1_2_chr3_2355918_f	+
chr3	2903908.0	2917368.0	NM_175607_intron_8_2_chr3_2903909_f	+
chr3	2908944.0	2917368.0	NM_175613_intron_0_2_chr3_2908945_f	+
chr3	3121672.0	3122153.0	NM_000564_intron_9_2_chr3_3121673_r	-
chr3	3122220.0	3125233.0	NM_000564_intron_10_2_chr3_3122221_r	-
chr3	3125375.0	3126628.0	NM_000564_intron_11_2_chr3_3125376_r	-
chr3	3121671.0	3125233.0	NM_175726_intron_9_2_chr3_3121672_r	-
chr3	3125375.0	3126628.0	NM_175726_intron_10_2_chr3_3125376_r	-
chr3	3121672.0	3122153.0	NM_175725_intron_7_2_chr3_3121673_r	-
chr3	3122220.0	3125233.0	NM_175725_intron_8_2_chr3_3122221_r	-
chr3	3125375.0	3126628.0	NM_175725_intron_9_2_chr3_3125376_r	-
chr3	3121671.0	3125233.0	NM_175728_intron_7_2_chr3_3121672_r	-
chr3	3125375.0	3126628.0	NM_175728_intron_8_2_chr3_3125376_r	-
chr3	3121672.0	3122153.0	NM_175724_intron_6_2_chr3_3121673_r	-
chr3	3122220.0	3125233.0	NM_175724_intron_7_2_chr3_3122221_r	-
chr3	3125375.0	3126628.0	NM_175724_intron_8_2_chr3_3125376_r	-
chr3	3121671.0	3125233.0	NM_175727_intron_6_2_chr3_3121672_r	-
chr3	3125375.0	3126628.0	NM_175727_intron_7_2_chr3_3125376_r	-
chr3	3143674.0	3145697.0	NM_182916_intron_0_2_chr3_3143675_f	+
chr3	3816603.0	3861047.0	NM_020873_intron_0_2_chr3_3816604_f	+
chr3	4510289.0	4511114.0	NM_002222_intron_0_2_chr3_4510290_f	+
chr3	4511190.0	4533159.0	NM_002222_intron_1_2_chr3_4511191_f	+
chr3	8650627.0	8651985.0	NM_015931_intron_8_2_chr3_8650628_r	-
chr3	8652067.0	8652444.0	NM_015931_intron_9_2_chr3_8652068_r	-
chr3	8652543.0	8668675.0	NM_015931_intron_10_2_chr3_8652544_r	-
[truncated: 10,018 more rows]
