# Supplementary material for: Genome-wide functional analysis of human 5' untranslated region introns
Source: Genome Biol. 2010 Mar 11;11(3):R29. doi: 10.1186/gb-2010-11-3-r29 (PMC2864569; doi:10.1186/gb-2010-11-3-r29)
Supplement: Additional file 2 — Complete list of 5'UTR intron lengths for the human non-receptor tyrosine kinases and their orthologs in mouse and rat genomes. This file contains the RefSeq IDs and gene symbols for all human NRTKs and their mouse and rat orthologs. For all transcripts, 5'UTR intron lengths are given. [file gb-2010-11-3-r29-S2.TXT]

GENE_SYMBOL	HS_REFID	HS_5UTR_INT_LEN	RN_REFID	RN_5UTR_INT_LEN	MM_REFID	MM_5UTR_INT_LEN
BLK	NM_001715	48632	NM_001025751	23446	NM_007549	28941
BMX	NM_001721,NM_203281	935,7404	NM_001109016	7510	NM_009759	7513
BTK	NM_000061	10747	NM_001007798	NoUTR	NM_013482	8923
CSK	NM_001127190,NM_004383	16031,15512	NM_001030039	0	NM_007783	13551
DYRK1A	NM_001396,NM_101395	0,52569	NM_012791	13475	NM_007890	40884
FER	NM_005246	49977	NM_001106928	18758	NM_001037997,NM_008000	0,18691
FES	NM_002005	492	NM_001108488	497	NM_010194	493
FGR	NM_001042729,NM_001042747,NM_005248	2467,2053,11072	NM_024145	12039	NM_010208	11819
FRK	X	X	X	X	NM_010237	156
FYN	NM_002037,NM_153047,NM_153048	152794,0,38977	NM_012755	140423	NM_008054	141438
JAK1	NM_002227	79991	NM_053466	57482	NM_146145	71178
JAK2	NM_004972	36249	NM_031514	12364	NM_001048177,NM_008413	10064,9981
JAK3	NM_000215	3515	NM_012855	753	NM_010589	0
LCK	NM_001042771,NM_005356	98,22953	NM_001100709	0	NM_001162433	15324
LYN	NM_002350	61751	NM_030857	70648	NM_010747	60360
MATK	NM_002378,NM_139354,NM_139355	12127,1284,882	NM_021859	505	NM_010768	594
PTK2B	NM_004103,NM_173174,NM_173175	85455,85295,71866	NM_017318	74193	NM_172498	67330
PTK2	NM_005607,NM_153831	16969,110266	NM_013081	15876	NM_007982	79552
SGK269	NM_024776	102757	NM_001108149	157129	NM_172924	156956
SRC	NM_005417,NM_198291	39020,37652	NM_031977	NoUTR	NM_009271	32408
STYK1	NM_018423	39153	XM_575692	NoUTR	NM_172891	0
SYK	NM_003177	41964	NM_012758	14448	NM_011518	13741
TEC	NM_003215	41092	NM_053432	43440	NM_013689	NoUTR
TNK1	NM_003985	1721	NM_001107012	0	NM_031880	1476
TNK2	NM_001010938,NM_005781	0,19878	NM_001008336	19217	NM_016788	18630
TYK2	NM_003331	1788	NM_00000	NoOrtholog	NM_018793	3676
WEE1	NM_001143976,NM_003390	512,0	NM_001012742	0	NM_009516	0
YES1	NM_005433	55279	NM_033298	0	NM_009535	28493
ZAP70	NM_001079,NM_207519	10262,0	NM_001012002	9461	NM_009539	8859
